# Supplementary material for: Possible potential spread of Anopheles stephensi, the Asian malaria vector
Source: BMC Infect Dis. 2024 Mar 20;24:333. doi: 10.1186/s12879-024-09213-3 (PMC10953274; doi:10.1186/s12879-024-09213-3)
Supplement: Supplementary file 1 — Supplementary Material 1. [file 12879_2024_9213_MOESM1_ESM.zip]

Archive with 3 entries (3 files):
- supplementary file/Table S2 Occurrence download from GBIF.xlsx
- supplementary file/Table S3 literature.pdf
- supplementary file/TableS1 Distribution coordinate of Anopheles stephensi.csv
