# Supplementary material for: Possible potential spread of Anopheles stephensi, the Asian malaria vector
Source: BMC Infect Dis. 2024 Mar 20;24:333. doi: 10.1186/s12879-024-09213-3 (PMC10953274; doi:10.1186/s12879-024-09213-3)
Supplement: Supplementary file 1 — Supplementary Material 1. [file 12879_2024_9213_MOESM1_ESM.zip › supplementary file/Table S2 Occurrence download from GBIF.xlsx]

## Sheet: occurrence
gbifID	accessRights	bibliographicCitation	language	license	modified	publisher	references	rightsHolder	type	institutionID	collectionID	datasetID	institutionCode	collectionCode	datasetName	ownerInstitutionCode	basisOfRecord	informationWithheld	dataGeneralizations	dynamicProperties	occurrenceID	catalogNumber	recordNumber	recordedBy	recordedByID	individualCount	organismQuantity	organismQuantityType	sex	lifeStage	reproductiveCondition	behavior	establishmentMeans	degreeOfEstablishment	pathway	georeferenceVerificationStatus	occurrenceStatus	preparations	disposition	associatedOccurrences	associatedReferences	associatedSequences	associatedTaxa	otherCatalogNumbers	occurrenceRemarks	organismID	organismName	organismScope	associatedOrganisms
732524593				CC_BY_4_0									Institute of Research for Development	arim			PRESERVED_SPECIMEN					21165															PRESENT
732524591				CC_BY_4_0									Institute of Research for Development	arim			PRESERVED_SPECIMEN					14858															PRESENT
732524589				CC_BY_4_0									Institute of Research for Development	arim			PRESERVED_SPECIMEN					13552															PRESENT
732524587				CC_BY_4_0									Institute of Research for Development	arim			PRESERVED_SPECIMEN					12283															PRESENT
732524585				CC_BY_4_0									Institute of Research for Development	arim			PRESERVED_SPECIMEN					7377															PRESENT
732524583				CC_BY_4_0									Institute of Research for Development	arim			PRESERVED_SPECIMEN					7376															PRESENT
4413663803				CC_BY_NC_4_0	2023-09-10 23:06:06		https://www.inaturalist.org/observations/181538292	Umar Musa					iNaturalist	Observations	iNaturalist research-grade observations		HUMAN_OBSERVATION				https://www.inaturalist.org/observations/181538292	181538292		Umar Musa													PRESENT
4152852094				CC_BY_4_0			https://www.ebi.ac.uk/ena/browser/view/OQ878217										MATERIAL_SAMPLE				OQ878217																PRESENT					https://www.ebi.ac.uk/ena/browser/api/embl/OQ878217			Anopheles stephensi isolate Lodwar2022-2 5.8S ribosomal RNA gene and internal transcribed spacer 2, partial sequence.
4152839097				CC_BY_4_0			https://www.ebi.ac.uk/ena/browser/view/OQ878216										MATERIAL_SAMPLE				OQ878216																PRESENT					https://www.ebi.ac.uk/ena/browser/api/embl/OQ878216			Anopheles stephensi isolate Lodwar2022-1 5.8S ribosomal RNA gene and internal transcribed spacer 2, partial sequence.
4152835010				CC_BY_4_0			https://www.ebi.ac.uk/ena/browser/view/OQ878218										MATERIAL_SAMPLE				OQ878218																PRESENT					https://www.ebi.ac.uk/ena/browser/api/embl/OQ878218			Anopheles stephensi isolate Lodwar2022-3 5.8S ribosomal RNA gene and internal transcribed spacer 2, partial sequence.
4145858915				CC0_1_0					Event							MOPH	HUMAN_OBSERVATION				mc-moph-w-3549-005					1	1	individuals									PRESENT
4145858400				CC0_1_0					Event							MOPH	HUMAN_OBSERVATION				mc-moph-w-3558-003					2	2	individuals									PRESENT
4145857885				CC0_1_0					Event							MOPH	HUMAN_OBSERVATION				mc-moph-ne-1546-006					2	2	individuals									PRESENT
4145854935				CC0_1_0					Event							MOPH	HUMAN_OBSERVATION				mc-moph-ne-1359-002					4	4	individuals									PRESENT
4145854906				CC0_1_0					Event							MOPH	HUMAN_OBSERVATION				mc-moph-w-3557-004					1	1	individuals									PRESENT
4145854583				CC0_1_0					Event							MOPH	HUMAN_OBSERVATION				mc-moph-e-1927-002					5	5	individuals									PRESENT
4145854258				CC0_1_0					Event							MOPH	HUMAN_OBSERVATION				mc-moph-e-1886-009					2	2	individuals									PRESENT
4145848770				CC0_1_0					Event							MOPH	HUMAN_OBSERVATION				mc-moph-n-2419-001					1	1	individuals									PRESENT
4079547370	http://vertnet.org/resources/norms.html	7e27d6fa-633b-4b36-8a8b-d1f313b3cccf. http://ipt.vertnet.org:8080/ipt/resource.do?r=lacm_ento.	en	CC0_1_0	2023-10-13 08:00:00				PhysicalObject	http://biocol.org/urn:lsid:biocol.org:col:34802	urn:uuid:dfeca2a7-fbc4-4c8a-9e02-7e2d18d542dc		LACM	ENT		LACM	PRESERVED_SPECIMEN				7e27d6fa-633b-4b36-8a8b-d1f313b3cccf	LACM ENT 644095		A.D. Hess									Native				PRESENT
4079545933	http://vertnet.org/resources/norms.html	7144f498-ecd4-46e0-8199-6c285ca5a63c. http://ipt.vertnet.org:8080/ipt/resource.do?r=lacm_ento.	en	CC0_1_0	2023-10-13 08:00:00				PhysicalObject	http://biocol.org/urn:lsid:biocol.org:col:34802	urn:uuid:dfeca2a7-fbc4-4c8a-9e02-7e2d18d542dc		LACM	ENT		LACM	PRESERVED_SPECIMEN				7144f498-ecd4-46e0-8199-6c285ca5a63c	LACM ENT 644094		A.D. Hess									Native				PRESENT
4079540957	http://vertnet.org/resources/norms.html	6a4ab768-61d4-4081-b458-1df865972f26. http://ipt.vertnet.org:8080/ipt/resource.do?r=lacm_ento.	en	CC0_1_0	2023-10-13 08:00:00				PhysicalObject	http://biocol.org/urn:lsid:biocol.org:col:34802	urn:uuid:dfeca2a7-fbc4-4c8a-9e02-7e2d18d542dc		LACM	ENT		LACM	PRESERVED_SPECIMEN				6a4ab768-61d4-4081-b458-1df865972f26	LACM ENT 644093		A.D. Hess									Native				PRESENT
4079521406	http://vertnet.org/resources/norms.html	04c7c25c-9e56-473a-8177-6d017681bf21. http://ipt.vertnet.org:8080/ipt/resource.do?r=lacm_ento.	en	CC0_1_0	2023-10-13 08:00:00				PhysicalObject	http://biocol.org/urn:lsid:biocol.org:col:34802	urn:uuid:dfeca2a7-fbc4-4c8a-9e02-7e2d18d542dc		LACM	ENT		LACM	PRESERVED_SPECIMEN				04c7c25c-9e56-473a-8177-6d017681bf21	LACM ENT 644092		A.D. Hess									Native				PRESENT
4066964790				CC0_1_0	2023-02-09 16:47:05		https://ecdysis.org/collections/individual/index.php?occid=2155969				a9059e97-59da-48f3-8f7f-aec3ddfac069		CU	CUAC			PRESERVED_SPECIMEN				9dd2e106-153b-44e0-9e27-23fced3d1e2b	CUAC000085173				1											PRESENT	pinned
4066964789				CC0_1_0	2023-02-09 16:47:05		https://ecdysis.org/collections/individual/index.php?occid=2155966				a9059e97-59da-48f3-8f7f-aec3ddfac069		CU	CUAC			PRESERVED_SPECIMEN				08c4c361-1b97-474d-9e92-fba309d01244	CUAC000085170				1											PRESENT	pinned
4066964788				CC0_1_0	2023-02-09 16:47:05		https://ecdysis.org/collections/individual/index.php?occid=2155958				a9059e97-59da-48f3-8f7f-aec3ddfac069		CU	CUAC			PRESERVED_SPECIMEN				98060171-dae4-4cac-b247-5b2c154cb541	CUAC000085162				1											PRESENT	pinned
4066963794				CC0_1_0	2023-02-09 16:47:05		https://ecdysis.org/collections/individual/index.php?occid=2155961				a9059e97-59da-48f3-8f7f-aec3ddfac069		CU	CUAC			PRESERVED_SPECIMEN				fe8de1a0-33cf-4f15-b63c-9a27f20d29e8	CUAC000085165				1											PRESENT	pinned
4066962791				CC0_1_0	2023-02-09 16:47:05		https://ecdysis.org/collections/individual/index.php?occid=2155970				a9059e97-59da-48f3-8f7f-aec3ddfac069		CU	CUAC			PRESERVED_SPECIMEN				8b9e9af5-35cc-4d3f-a0ea-9094b7971693	CUAC000085174				1											PRESENT	pinned
4066962790				CC0_1_0	2023-02-09 16:47:05		https://ecdysis.org/collections/individual/index.php?occid=2155967				a9059e97-59da-48f3-8f7f-aec3ddfac069		CU	CUAC			PRESERVED_SPECIMEN				625d3ada-9bb9-47ef-bb86-175c8156a39a	CUAC000085171				1											PRESENT	pinned
4066962789				CC0_1_0	2023-02-09 16:47:05		https://ecdysis.org/collections/individual/index.php?occid=2155959				a9059e97-59da-48f3-8f7f-aec3ddfac069		CU	CUAC			PRESERVED_SPECIMEN				9b84d372-b68e-4a29-84f2-99c15eff5ffb	CUAC000085163				1											PRESENT	pinned
4066962788				CC0_1_0	2023-02-09 16:47:05		https://ecdysis.org/collections/individual/index.php?occid=2155956				a9059e97-59da-48f3-8f7f-aec3ddfac069		CU	CUAC			PRESERVED_SPECIMEN				cbf2a41c-cefe-4b21-b9c8-ed3f3e5a8562	CUAC000085160				1											PRESENT	pinned
4066961794				CC0_1_0	2023-02-09 16:47:05		https://ecdysis.org/collections/individual/index.php?occid=2155962				a9059e97-59da-48f3-8f7f-aec3ddfac069		CU	CUAC			PRESERVED_SPECIMEN				50b0393c-cd89-4443-8c11-004278fb8541	CUAC000085166				1											PRESENT	pinned
4066960791				CC0_1_0	2023-02-09 16:47:05		https://ecdysis.org/collections/individual/index.php?occid=2155963				a9059e97-59da-48f3-8f7f-aec3ddfac069		CU	CUAC			PRESERVED_SPECIMEN				e44df397-13f0-4ab9-bdbd-39c8ba0368c4	CUAC000085167				1											PRESENT	pinned
4066959789				CC0_1_0	2023-02-09 16:47:05		https://ecdysis.org/collections/individual/index.php?occid=2155968				a9059e97-59da-48f3-8f7f-aec3ddfac069		CU	CUAC			PRESERVED_SPECIMEN				0f372fe8-677c-44b4-b5ec-eaaccd9389be	CUAC000085172				1											PRESENT	pinned
4066959788				CC0_1_0	2023-02-09 16:47:05		https://ecdysis.org/collections/individual/index.php?occid=2155965				a9059e97-59da-48f3-8f7f-aec3ddfac069		CU	CUAC			PRESERVED_SPECIMEN				49d5fa9b-aa29-4252-ac6a-66d205b12560	CUAC000085169				1											PRESENT	pinned
4066958788				CC0_1_0	2023-02-09 16:47:05		https://ecdysis.org/collections/individual/index.php?occid=2155964				a9059e97-59da-48f3-8f7f-aec3ddfac069		CU	CUAC			PRESERVED_SPECIMEN				c76add6b-f460-4dc5-ac71-1b9306cca424	CUAC000085168				1											PRESENT	pinned
4066957793				CC0_1_0	2023-02-09 16:47:05		https://ecdysis.org/collections/individual/index.php?occid=2155971				a9059e97-59da-48f3-8f7f-aec3ddfac069		CU	CUAC			PRESERVED_SPECIMEN				99135fa9-5cd9-4448-ba52-c919d027fd7d	CUAC000085175				1											PRESENT	pinned
4066957792				CC0_1_0	2023-02-09 16:47:05		https://ecdysis.org/collections/individual/index.php?occid=2155960				a9059e97-59da-48f3-8f7f-aec3ddfac069		CU	CUAC			PRESERVED_SPECIMEN				8efe17be-a887-424b-946f-ae0e3907de31	CUAC000085164				1											PRESENT	pinned
4066957791				CC0_1_0	2023-02-09 16:47:05		https://ecdysis.org/collections/individual/index.php?occid=2155957				a9059e97-59da-48f3-8f7f-aec3ddfac069		CU	CUAC			PRESERVED_SPECIMEN				88005ad4-94d5-424d-bc0f-ce41aa3c94ad	CUAC000085161				1											PRESENT	pinned
4066941811				CC0_1_0	2023-02-09 16:47:05		https://ecdysis.org/collections/individual/index.php?occid=2139797				a9059e97-59da-48f3-8f7f-aec3ddfac069		CU	CUAC			PRESERVED_SPECIMEN				68f47e60-7bed-4a06-9b95-26a65a18866a	CUAC000020953				1											PRESENT	pinned
4039106736			en	CC_BY_4_0													MATERIAL_SAMPLE				http://bins.boldsystems.org/index.php/Public_RecordView?processid=GBMNF25862-22	JJ02															PRESENT
4039086880			en	CC_BY_4_0													MATERIAL_SAMPLE				http://bins.boldsystems.org/index.php/Public_RecordView?processid=GBMNE57037-22																PRESENT
4039085865			en	CC_BY_4_0													MATERIAL_SAMPLE				http://bins.boldsystems.org/index.php/Public_RecordView?processid=GBMNE57022-22																PRESENT
4039084846			en	CC_BY_4_0													MATERIAL_SAMPLE				http://bins.boldsystems.org/index.php/Public_RecordView?processid=GBMNE57020-22																PRESENT
4039083804			en	CC_BY_4_0													MATERIAL_SAMPLE				http://bins.boldsystems.org/index.php/Public_RecordView?processid=GBMNE57023-22																PRESENT
4039080904			en	CC_BY_4_0													MATERIAL_SAMPLE				http://bins.boldsystems.org/index.php/Public_RecordView?processid=GBMNE57013-22																PRESENT
4039078840			en	CC_BY_4_0													MATERIAL_SAMPLE				http://bins.boldsystems.org/index.php/Public_RecordView?processid=GBMNE57031-22																PRESENT
4039078839			en	CC_BY_4_0													MATERIAL_SAMPLE				http://bins.boldsystems.org/index.php/Public_RecordView?processid=GBMNE57017-22																PRESENT
4039077897			en	CC_BY_4_0													MATERIAL_SAMPLE				http://bins.boldsystems.org/index.php/Public_RecordView?processid=GBMNE57011-22																PRESENT
4039073845			en	CC_BY_4_0													MATERIAL_SAMPLE				http://bins.boldsystems.org/index.php/Public_RecordView?processid=GBMNE57038-22																PRESENT
4038955697			en	CC_BY_4_0													MATERIAL_SAMPLE				http://bins.boldsystems.org/index.php/Public_RecordView?processid=GBMNF25863-22	KB005															PRESENT
4038947725			en	CC_BY_4_0													MATERIAL_SAMPLE				http://bins.boldsystems.org/index.php/Public_RecordView?processid=GBMNF25865-22	SM006															PRESENT
4038945763			en	CC_BY_4_0													MATERIAL_SAMPLE				http://bins.boldsystems.org/index.php/Public_RecordView?processid=GBMNF25861-22	GD001															PRESENT
4038932755			en	CC_BY_4_0													MATERIAL_SAMPLE				http://bins.boldsystems.org/index.php/Public_RecordView?processid=GBMNF25860-22	DDB5014															PRESENT
4038922735			en	CC_BY_4_0													MATERIAL_SAMPLE				http://bins.boldsystems.org/index.php/Public_RecordView?processid=GBMNF25864-22	SM002															PRESENT
4038914849			en	CC_BY_4_0													MATERIAL_SAMPLE				http://bins.boldsystems.org/index.php/Public_RecordView?processid=GBMNE57010-22																PRESENT
4038911859			en	CC_BY_4_0													MATERIAL_SAMPLE				http://bins.boldsystems.org/index.php/Public_RecordView?processid=GBMNE57021-22																PRESENT
4038910826			en	CC_BY_4_0													MATERIAL_SAMPLE				http://bins.boldsystems.org/index.php/Public_RecordView?processid=GBMNE57029-22																PRESENT
4038909863			en	CC_BY_4_0													MATERIAL_SAMPLE				http://bins.boldsystems.org/index.php/Public_RecordView?processid=GBMNE57032-22																PRESENT
4038909862			en	CC_BY_4_0													MATERIAL_SAMPLE				http://bins.boldsystems.org/index.php/Public_RecordView?processid=GBMNE57018-22																PRESENT
4038906914			en	CC_BY_4_0													MATERIAL_SAMPLE				http://bins.boldsystems.org/index.php/Public_RecordView?processid=GBMNE57030-22																PRESENT
4038906913			en	CC_BY_4_0													MATERIAL_SAMPLE				http://bins.boldsystems.org/index.php/Public_RecordView?processid=GBMNE57016-22																PRESENT
4038905852			en	CC_BY_4_0													MATERIAL_SAMPLE				http://bins.boldsystems.org/index.php/Public_RecordView?processid=GBMNE57034-22																PRESENT
4038902828			en	CC_BY_4_0													MATERIAL_SAMPLE				http://bins.boldsystems.org/index.php/Public_RecordView?processid=GBMNE57025-22																PRESENT
4038898880			en	CC_BY_4_0													MATERIAL_SAMPLE				http://bins.boldsystems.org/index.php/Public_RecordView?processid=GBMNE57039-22																PRESENT
4038897813			en	CC_BY_4_0													MATERIAL_SAMPLE				http://bins.boldsystems.org/index.php/Public_RecordView?processid=GBMNE57040-22	VP4															PRESENT
4038897812			en	CC_BY_4_0													MATERIAL_SAMPLE				http://bins.boldsystems.org/index.php/Public_RecordView?processid=GBMNE57026-22																PRESENT
4038893833			en	CC_BY_4_0													MATERIAL_SAMPLE				http://bins.boldsystems.org/index.php/Public_RecordView?processid=GBMNE57036-22																PRESENT
4038891843			en	CC_BY_4_0													MATERIAL_SAMPLE				http://bins.boldsystems.org/index.php/Public_RecordView?processid=GBMNE57014-22																PRESENT
4038884832			en	CC_BY_4_0													MATERIAL_SAMPLE				http://bins.boldsystems.org/index.php/Public_RecordView?processid=GBMNE57012-22																PRESENT
4038880884			en	CC_BY_4_0													MATERIAL_SAMPLE				http://bins.boldsystems.org/index.php/Public_RecordView?processid=GBMNE57015-22																PRESENT
4038879835			en	CC_BY_4_0													MATERIAL_SAMPLE				http://bins.boldsystems.org/index.php/Public_RecordView?processid=GBMNE57033-22																PRESENT
4038879834			en	CC_BY_4_0													MATERIAL_SAMPLE				http://bins.boldsystems.org/index.php/Public_RecordView?processid=GBMNE57019-22																PRESENT
4038876805			en	CC_BY_4_0													MATERIAL_SAMPLE				http://bins.boldsystems.org/index.php/Public_RecordView?processid=GBMNE57035-22																PRESENT
4038875835			en	CC_BY_4_0													MATERIAL_SAMPLE				http://bins.boldsystems.org/index.php/Public_RecordView?processid=GBMNE57027-22																PRESENT
4038873868			en	CC_BY_4_0													MATERIAL_SAMPLE				http://bins.boldsystems.org/index.php/Public_RecordView?processid=GBMNE57024-22																PRESENT
4038868834			en	CC_BY_4_0													MATERIAL_SAMPLE				http://bins.boldsystems.org/index.php/Public_RecordView?processid=GBMNE57028-22																PRESENT
4038819531			en	CC_BY_4_0													MATERIAL_SAMPLE				http://bins.boldsystems.org/index.php/Public_RecordView?processid=SPMIS038-22			Dan Bock													PRESENT
3990300355				CC_BY_4_0			https://www.ebi.ac.uk/ena/browser/view/OK670743										PRESERVED_SPECIMEN				OK670743	SM002															PRESENT					https://www.ebi.ac.uk/ena/browser/api/embl/OK670743			Anopheles stephensi haplotype Hap1 cytochrome b (cytb) gene, partial cds mitochondrial.
3969355087				CC_BY_4_0			https://www.ebi.ac.uk/ena/browser/view/ON856140										MATERIAL_SAMPLE				ON856140			Adedapo Adeogun													PRESENT					https://www.ebi.ac.uk/ena/browser/api/embl/ON856140			Anopheles stephensi isolate Ng_007 5.8S ribosomal RNA gene, partial sequence internal transcribed spacer 2, complete sequence and large subunit ribosomal RNA gene, partial sequence.
3969344644				CC_BY_4_0			https://www.ebi.ac.uk/ena/browser/view/OK663481										PRESERVED_SPECIMEN				OK663481	GD001															PRESENT					https://www.ebi.ac.uk/ena/browser/api/embl/OK663481			Anopheles stephensi haplotype Hap2 cytochrome c oxidase subunit I (COX1) gene, partial cds mitochondrial.
3969259508				CC_BY_4_0			https://www.ebi.ac.uk/ena/browser/view/OP288467										PRESERVED_SPECIMEN				OP288467	VP4															PRESENT					https://www.ebi.ac.uk/ena/browser/api/embl/OP288467			Anopheles stephensi voucher VP4 cytochrome c oxidase subunit I (COX1) gene, partial cds mitochondrial.
3922788444				CC0_1_0									NHMUK	BMNH(E)			PRESERVED_SPECIMEN			{"associatedMediaCount": 3, "barcode": "013655670", "catalogueDescription": null, "chondriteAchondrite": null, "chronostratigraphy": null, "clutchSize": null, "collectionKind": null, "collectionName": null, "commodity": null, "created": 1664189335000, "currentScientificName": null, "dateRegistered": null, "depositType": null, "determinationFiledAs": null, "determinationNames": "Anopheles (Cellia)…	f4883498-422e-4666-8d52-b2022da0f89f	NHMUK				1			FEMALE								PRESENT							NHMUK:ecatalogue:9972764
3901434559				CC0_1_0	2023-03-03 08:00:00			Naturalis Biodiversity Center		Naturalis Biodiversity Center				Diptera	Bonne-Wepster_project_nlbif2020.007		PRESERVED_SPECIMEN				https://data.biodiversitydata.nl/naturalis/specimen/RMNH.INS.1470442	RMNH.INS.1470442		Christophers					MALE	Adult							PRESENT	WholeOrganism (air dried)
3901427821				CC0_1_0	2023-03-03 08:00:00			Naturalis Biodiversity Center		Naturalis Biodiversity Center				Diptera	Bonne-Wepster_project_nlbif2020.007		PRESERVED_SPECIMEN				https://data.biodiversitydata.nl/naturalis/specimen/RMNH.INS.1470441	RMNH.INS.1470441		Christophers					MALE	Adult							PRESENT	WholeOrganism (air dried)
3818543384				CC_BY_4_0			https://www.ebi.ac.uk/ena/browser/view/OK663483										PRESERVED_SPECIMEN				OK663483	DDB5014															PRESENT					https://www.ebi.ac.uk/ena/browser/api/embl/OK663483			Anopheles stephensi haplotype Hap5 cytochrome c oxidase subunit I (COX1) gene, partial cds mitochondrial.
3818511053				CC_BY_4_0			https://www.ebi.ac.uk/ena/browser/view/OK663482										PRESERVED_SPECIMEN				OK663482	SM006															PRESENT					https://www.ebi.ac.uk/ena/browser/api/embl/OK663482			Anopheles stephensi haplotype Hap4 cytochrome c oxidase subunit I (COX1) gene, partial cds mitochondrial.
3818090552				CC_BY_4_0			https://www.ebi.ac.uk/ena/browser/view/ON421573										MATERIAL_SAMPLE				ON421573																PRESENT					https://www.ebi.ac.uk/ena/browser/api/embl/ON421573			Anopheles stephensi isolate Y046 cytochrome c oxidase subunit I (COX1) gene, partial cds mitochondrial.
3818082454				CC_BY_4_0			https://www.ebi.ac.uk/ena/browser/view/OL654412										MATERIAL_SAMPLE				OL654412																PRESENT					https://www.ebi.ac.uk/ena/browser/api/embl/OL654412			Anopheles stephensi isolate R19-15 internal transcribed spacer region, partial sequence.
3818081646				CC_BY_4_0			https://www.ebi.ac.uk/ena/browser/view/ON421574										MATERIAL_SAMPLE				ON421574																PRESENT					https://www.ebi.ac.uk/ena/browser/api/embl/ON421574			Anopheles stephensi isolate Y014 cytochrome c oxidase subunit I (COX1) gene, partial cds mitochondrial.
3818070384				CC_BY_4_0			https://www.ebi.ac.uk/ena/browser/view/OK663484										PRESERVED_SPECIMEN				OK663484	KB005															PRESENT					https://www.ebi.ac.uk/ena/browser/api/embl/OK663484			Anopheles stephensi haplotype Hap6 cytochrome c oxidase subunit I (COX1) gene, partial cds mitochondrial.
3818057529				CC_BY_4_0			https://www.ebi.ac.uk/ena/browser/view/OL979461										PRESERVED_SPECIMEN				OL979461	kdr-ste1		D. Zhong													PRESENT					https://www.ebi.ac.uk/ena/browser/api/embl/OL979461			Anopheles stephensi voucher kdr-ste1 voltage-gated sodium channel gene, partial cds.
3818047933				CC_BY_4_0			https://www.ebi.ac.uk/ena/browser/view/ON421572										MATERIAL_SAMPLE				ON421572																PRESENT					https://www.ebi.ac.uk/ena/browser/api/embl/ON421572			Anopheles stephensi isolate Y001 cytochrome c oxidase subunit I (COX1) gene, partial cds mitochondrial.
3818044161				CC_BY_4_0			https://www.ebi.ac.uk/ena/browser/view/OK663479										PRESERVED_SPECIMEN				OK663479	JJ02															PRESENT					https://www.ebi.ac.uk/ena/browser/api/embl/OK663479			Anopheles stephensi haplotype Hap1 cytochrome c oxidase subunit I (COX1) gene, partial cds mitochondrial.
3817947835				CC_BY_4_0			https://www.ebi.ac.uk/ena/browser/view/MH651000										PRESERVED_SPECIMEN				MH651000	A268															PRESENT					https://www.ebi.ac.uk/ena/browser/api/embl/MH651000			Anopheles stephensi voucher A268 cytochrome oxidase subunit 1 (COI) gene, partial cds mitochondrial.
3764781787				CC0_1_0									NHMUK	BMNH(E)			PRESERVED_SPECIMEN			{"associatedMediaCount": 2, "barcode": "012813550", "catalogueDescription": null, "chondriteAchondrite": null, "chronostratigraphy": null, "clutchSize": null, "collectionKind": null, "collectionName": null, "commodity": null, "created": 1650882909000, "currentScientificName": null, "dateRegistered": null, "depositType": null, "determinationFiledAs": null, "determinationNames": "Anopheles (Cellia)…	5b249c1a-a9f4-4818-a6b3-1d4ee5ff25e0	NHMUK				1				Larva							PRESENT							NHMUK:ecatalogue:9791849
3764779795				CC0_1_0									NHMUK	BMNH(E)			PRESERVED_SPECIMEN			{"associatedMediaCount": 2, "barcode": "012813549", "catalogueDescription": null, "chondriteAchondrite": null, "chronostratigraphy": null, "clutchSize": null, "collectionKind": null, "collectionName": null, "commodity": null, "created": 1650886020000, "currentScientificName": null, "dateRegistered": null, "depositType": null, "determinationFiledAs": null, "determinationNames": "Anopheles (Cellia)…	6e50bd05-c31d-4cae-a3d5-213bd240ffe0	NHMUK				1				Larva							PRESENT							NHMUK:ecatalogue:9792212
3764777786				CC0_1_0									NHMUK	BMNH(E)			PRESERVED_SPECIMEN			{"associatedMediaCount": 2, "barcode": "012813524", "catalogueDescription": null, "chondriteAchondrite": null, "chronostratigraphy": null, "clutchSize": null, "collectionKind": null, "collectionName": null, "commodity": null, "created": 1650878836000, "currentScientificName": null, "dateRegistered": null, "depositType": null, "determinationFiledAs": null, "determinationNames": "Anopheles (Cellia)…	f22186f6-392c-4698-8342-71b8bae9d37d	NHMUK				1				Larva							PRESENT							NHMUK:ecatalogue:9791809
3764775791				CC0_1_0									NHMUK	BMNH(E)			PRESERVED_SPECIMEN			{"associatedMediaCount": null, "barcode": "012813671", "catalogueDescription": null, "chondriteAchondrite": null, "chronostratigraphy": null, "clutchSize": null, "collectionKind": null, "collectionName": null, "commodity": null, "created": 1650885379000, "currentScientificName": null, "dateRegistered": null, "depositType": null, "determinationFiledAs": null, "determinationNames": "Anopheles (Cell…	d27ecd0e-b564-409d-9134-938062f8032b	NHMUK				1				Larva							PRESENT							NHMUK:ecatalogue:9792092
3764775785				CC0_1_0									NHMUK	BMNH(E)			PRESERVED_SPECIMEN			{"associatedMediaCount": null, "barcode": "012813536", "catalogueDescription": null, "chondriteAchondrite": null, "chronostratigraphy": null, "clutchSize": null, "collectionKind": null, "collectionName": null, "commodity": null, "created": 1650880360000, "currentScientificName": null, "dateRegistered": null, "depositType": null, "determinationFiledAs": null, "determinationNames": "Anopheles (Cell…	1b9868bb-f0de-451b-8076-bbbb4a89e0a7	NHMUK				1				Larva							PRESENT							NHMUK:ecatalogue:9791822
3764774799				CC0_1_0									NHMUK	BMNH(E)			PRESERVED_SPECIMEN			{"associatedMediaCount": 2, "barcode": "012813544", "catalogueDescription": null, "chondriteAchondrite": null, "chronostratigraphy": null, "clutchSize": null, "collectionKind": null, "collectionName": null, "commodity": null, "created": 1650882461000, "currentScientificName": null, "dateRegistered": null, "depositType": null, "determinationFiledAs": null, "determinationNames": "Anopheles (Cellia)…	7eb64a16-7b33-4653-9ba2-291e67b36d7f	NHMUK				29				Egg							PRESENT							NHMUK:ecatalogue:9791844
3764774798				CC0_1_0									NHMUK	BMNH(E)			PRESERVED_SPECIMEN			{"associatedMediaCount": 2, "barcode": "012813523", "catalogueDescription": null, "chondriteAchondrite": null, "chronostratigraphy": null, "clutchSize": null, "collectionKind": null, "collectionName": null, "commodity": null, "created": 1650878799000, "currentScientificName": null, "dateRegistered": null, "depositType": null, "determinationFiledAs": null, "determinationNames": "Anopheles (Cellia)…	44eb6cce-9e8f-4888-9e8f-c4c4ce992b6e	NHMUK				1				Larva							PRESENT							NHMUK:ecatalogue:9791808
3764773791				CC0_1_0									NHMUK	BMNH(E)			PRESERVED_SPECIMEN			{"associatedMediaCount": null, "barcode": "012813670", "catalogueDescription": null, "chondriteAchondrite": null, "chronostratigraphy": null, "clutchSize": null, "collectionKind": null, "collectionName": null, "commodity": null, "created": 1650885358000, "currentScientificName": null, "dateRegistered": null, "depositType": null, "determinationFiledAs": null, "determinationNames": "Anopheles (Cell…	9b2e2c2d-f2f5-4bbd-affd-28636f1fe639	NHMUK				1				Larva							PRESENT							NHMUK:ecatalogue:9792090
3764773784				CC0_1_0									NHMUK	BMNH(E)			PRESERVED_SPECIMEN			{"associatedMediaCount": 2, "barcode": "012813534", "catalogueDescription": null, "chondriteAchondrite": null, "chronostratigraphy": null, "clutchSize": null, "collectionKind": null, "collectionName": null, "commodity": null, "created": 1650880233000, "currentScientificName": null, "dateRegistered": null, "depositType": null, "determinationFiledAs": null, "determinationNames": "Anopheles (Cellia)…	b5d67eb8-dea9-47ec-8a44-d2f1d75862ae	NHMUK				1				Larva							PRESENT							NHMUK:ecatalogue:9791820
3764771788				CC0_1_0									NHMUK	BMNH(E)			PRESERVED_SPECIMEN			{"associatedMediaCount": 2, "barcode": "012813546", "catalogueDescription": null, "chondriteAchondrite": null, "chronostratigraphy": null, "clutchSize": null, "collectionKind": null, "collectionName": null, "commodity": null, "created": 1650885983000, "currentScientificName": null, "dateRegistered": null, "depositType": null, "determinationFiledAs": null, "determinationNames": "Anopheles (Cellia)…	939c23ca-048d-47bf-9d4d-6773c4bee188	NHMUK				1				Larva							PRESENT							NHMUK:ecatalogue:9792193
3764771786				CC0_1_0									NHMUK	BMNH(E)			PRESERVED_SPECIMEN			{"associatedMediaCount": null, "barcode": "012813641", "catalogueDescription": null, "chondriteAchondrite": null, "chronostratigraphy": null, "clutchSize": null, "collectionKind": null, "collectionName": null, "commodity": null, "created": 1650885752000, "currentScientificName": null, "dateRegistered": null, "depositType": null, "determinationFiledAs": null, "determinationNames": "Anopheles (Cell…	ed8bca47-f8b8-4dad-83ee-c3d6047edf2c	NHMUK				1				Larva							PRESENT							NHMUK:ecatalogue:9792102
3764771780				CC0_1_0									NHMUK	BMNH(E)			PRESERVED_SPECIMEN			{"associatedMediaCount": 2, "barcode": "012813558", "catalogueDescription": null, "chondriteAchondrite": null, "chronostratigraphy": null, "clutchSize": null, "collectionKind": null, "collectionName": null, "commodity": null, "created": 1650883397000, "currentScientificName": null, "dateRegistered": null, "depositType": null, "determinationFiledAs": null, "determinationNames": "Anopheles (Cellia)…	255b8c0b-bb89-4d25-8013-da4ba43d2d90	NHMUK				1				Larva							PRESENT							NHMUK:ecatalogue:9791860
3764770781				CC0_1_0									NHMUK	BMNH(E)			PRESERVED_SPECIMEN			{"associatedMediaCount": 2, "barcode": "012813535", "catalogueDescription": null, "chondriteAchondrite": null, "chronostratigraphy": null, "clutchSize": null, "collectionKind": null, "collectionName": null, "commodity": null, "created": 1650880274000, "currentScientificName": null, "dateRegistered": null, "depositType": null, "determinationFiledAs": null, "determinationNames": "Anopheles (Cellia)…	b23a69a8-24eb-4eae-bc0c-0fbc388ff9ec	NHMUK				1				Larva							PRESENT							NHMUK:ecatalogue:9791821
3764769797				CC0_1_0									NHMUK	BMNH(E)			PRESERVED_SPECIMEN			{"associatedMediaCount": 2, "barcode": "012813548", "catalogueDescription": null, "chondriteAchondrite": null, "chronostratigraphy": null, "clutchSize": null, "collectionKind": null, "collectionName": null, "commodity": null, "created": 1650882752000, "currentScientificName": null, "dateRegistered": null, "depositType": null, "determinationFiledAs": null, "determinationNames": "Anopheles (Cellia)…	12247f54-a42d-48ea-bc1f-767a9202b9ff	NHMUK				1				Larva							PRESENT							NHMUK:ecatalogue:9791848
3764768786				CC0_1_0									NHMUK	BMNH(E)			PRESERVED_SPECIMEN			{"associatedMediaCount": null, "barcode": "012813672", "catalogueDescription": null, "chondriteAchondrite": null, "chronostratigraphy": null, "clutchSize": null, "collectionKind": null, "collectionName": null, "commodity": null, "created": 1650885403000, "currentScientificName": null, "dateRegistered": null, "depositType": null, "determinationFiledAs": null, "determinationNames": "Anopheles (Cell…	5ca1886e-217c-4677-9d38-84dad478f65b	NHMUK				1				Larva							PRESENT							NHMUK:ecatalogue:9792093
3764768780				CC0_1_0									NHMUK	BMNH(E)			PRESERVED_SPECIMEN			{"associatedMediaCount": 2, "barcode": "012813537", "catalogueDescription": null, "chondriteAchondrite": null, "chronostratigraphy": null, "clutchSize": null, "collectionKind": null, "collectionName": null, "commodity": null, "created": 1650880396000, "currentScientificName": null, "dateRegistered": null, "depositType": null, "determinationFiledAs": null, "determinationNames": "Anopheles (Cellia)…	1163ec9d-d267-4d49-9fc0-a16cfc680f35	NHMUK				1				Larva							PRESENT							NHMUK:ecatalogue:9791823
3764767783				CC0_1_0									NHMUK	BMNH(E)			PRESERVED_SPECIMEN			{"associatedMediaCount": null, "barcode": "012813674", "catalogueDescription": null, "chondriteAchondrite": null, "chronostratigraphy": null, "clutchSize": null, "collectionKind": null, "collectionName": null, "commodity": null, "created": 1650885507000, "currentScientificName": null, "dateRegistered": null, "depositType": null, "determinationFiledAs": null, "determinationNames": "Anopheles (Cell…	0b26fc76-60ef-4aab-8907-71d826294952	NHMUK				1				Larva							PRESENT							NHMUK:ecatalogue:9792095
3764767776				CC0_1_0									NHMUK	BMNH(E)			PRESERVED_SPECIMEN			{"associatedMediaCount": 2, "barcode": "012813559", "catalogueDescription": null, "chondriteAchondrite": null, "chronostratigraphy": null, "clutchSize": null, "collectionKind": null, "collectionName": null, "commodity": null, "created": 1650883538000, "currentScientificName": null, "dateRegistered": null, "depositType": null, "determinationFiledAs": null, "determinationNames": "Anopheles (Cellia)…	f9fac91f-f53a-4784-87de-c99ed9fbc773	NHMUK				1				Larva							PRESENT							NHMUK:ecatalogue:9791861
3764767775				CC0_1_0									NHMUK	BMNH(E)			PRESERVED_SPECIMEN			{"associatedMediaCount": 2, "barcode": "012813538", "catalogueDescription": null, "chondriteAchondrite": null, "chronostratigraphy": null, "clutchSize": null, "collectionKind": null, "collectionName": null, "commodity": null, "created": 1650880429000, "currentScientificName": null, "dateRegistered": null, "depositType": null, "determinationFiledAs": null, "determinationNames": "Anopheles (Cellia)…	277c0670-0be4-4f92-ba78-f4443422884b	NHMUK				1				Larva							PRESENT							NHMUK:ecatalogue:9791825
3764763787				CC0_1_0									NHMUK	BMNH(E)			PRESERVED_SPECIMEN			{"associatedMediaCount": 2, "barcode": "012813545", "catalogueDescription": null, "chondriteAchondrite": null, "chronostratigraphy": null, "clutchSize": null, "collectionKind": null, "collectionName": null, "commodity": null, "created": 1650882589000, "currentScientificName": null, "dateRegistered": null, "depositType": null, "determinationFiledAs": null, "determinationNames": "Anopheles (Cellia)…	f79eb458-171a-4b52-be14-f2f3c32c9e13	NHMUK				1				Adult							PRESENT							NHMUK:ecatalogue:9791846
3764762783				CC0_1_0									NHMUK	BMNH(E)			PRESERVED_SPECIMEN			{"associatedMediaCount": 2, "barcode": "012813547", "catalogueDescription": null, "chondriteAchondrite": null, "chronostratigraphy": null, "clutchSize": null, "collectionKind": null, "collectionName": null, "commodity": null, "created": 1650882665000, "currentScientificName": null, "dateRegistered": null, "depositType": null, "determinationFiledAs": null, "determinationNames": "Anopheles (Cellia)…	936d2962-9c08-4c8d-a44a-57f62f6f8de3	NHMUK				1				Adult							PRESENT							NHMUK:ecatalogue:9791847
3764761799				CC0_1_0									NHMUK	BMNH(E)			PRESERVED_SPECIMEN			{"associatedMediaCount": 2, "barcode": "012813557", "catalogueDescription": null, "chondriteAchondrite": null, "chronostratigraphy": null, "clutchSize": null, "collectionKind": null, "collectionName": null, "commodity": null, "created": 1650883370000, "currentScientificName": null, "dateRegistered": null, "depositType": null, "determinationFiledAs": null, "determinationNames": "Anopheles (Cellia)…	38761b21-7aa1-4b99-8e2f-c64b4ac95ab8	NHMUK				1				Larva							PRESENT							NHMUK:ecatalogue:9791859
3764761797				CC0_1_0									NHMUK	BMNH(E)			PRESERVED_SPECIMEN			{"associatedMediaCount": 2, "barcode": "012813519", "catalogueDescription": null, "chondriteAchondrite": null, "chronostratigraphy": null, "clutchSize": null, "collectionKind": null, "collectionName": null, "commodity": null, "created": 1650878513000, "currentScientificName": null, "dateRegistered": null, "depositType": null, "determinationFiledAs": null, "determinationNames": "Anopheles (Cellia)…	9a5ef97c-e8b2-47df-bf16-618b3804ce7f	NHMUK				1				Pupa							PRESENT							NHMUK:ecatalogue:9791804
3764761796				CC0_1_0									NHMUK	BMNH(E)			PRESERVED_SPECIMEN			{"associatedMediaCount": 2, "barcode": "012813512", "catalogueDescription": null, "chondriteAchondrite": null, "chronostratigraphy": null, "clutchSize": null, "collectionKind": null, "collectionName": null, "commodity": null, "created": 1650878066000, "currentScientificName": null, "dateRegistered": null, "depositType": null, "determinationFiledAs": null, "determinationNames": "Anopheles (Cellia)…	e974f75c-eccf-4a2d-ae22-58d3ebca1925	NHMUK				1				Pupa							PRESENT							NHMUK:ecatalogue:9791796
3764760775				CC0_1_0									NHMUK	BMNH(E)			PRESERVED_SPECIMEN			{"associatedMediaCount": null, "barcode": "012813673", "catalogueDescription": null, "chondriteAchondrite": null, "chronostratigraphy": null, "clutchSize": null, "collectionKind": null, "collectionName": null, "commodity": null, "created": 1650885655000, "currentScientificName": null, "dateRegistered": null, "depositType": null, "determinationFiledAs": null, "determinationNames": "Anopheles (Cell…	6564a684-742c-4dbf-87ac-29b13a3c8e50	NHMUK				1				Larva							PRESENT							NHMUK:ecatalogue:9792099
3764760769				CC0_1_0									NHMUK	BMNH(E)			PRESERVED_SPECIMEN			{"associatedMediaCount": 2, "barcode": "012813562", "catalogueDescription": null, "chondriteAchondrite": null, "chronostratigraphy": null, "clutchSize": null, "collectionKind": null, "collectionName": null, "commodity": null, "created": 1650883744000, "currentScientificName": null, "dateRegistered": null, "depositType": null, "determinationFiledAs": null, "determinationNames": "Anopheles (Cellia)…	f8b35f32-9771-40a8-800f-1689203d2d7d	NHMUK				1				Larva							PRESENT							NHMUK:ecatalogue:9791865
3764760768				CC0_1_0									NHMUK	BMNH(E)			PRESERVED_SPECIMEN			{"associatedMediaCount": 2, "barcode": "012813543", "catalogueDescription": null, "chondriteAchondrite": null, "chronostratigraphy": null, "clutchSize": null, "collectionKind": null, "collectionName": null, "commodity": null, "created": 1650881218000, "currentScientificName": null, "dateRegistered": null, "depositType": null, "determinationFiledAs": null, "determinationNames": "Anopheles (Cellia)…	63b907da-7cee-4c83-aaae-a496aa5a8ef3	NHMUK				1			FEMALE	Adult							PRESENT							NHMUK:ecatalogue:9791829
3764760767				CC0_1_0									NHMUK	BMNH(E)			PRESERVED_SPECIMEN			{"associatedMediaCount": 3, "barcode": "012813525", "catalogueDescription": null, "chondriteAchondrite": null, "chronostratigraphy": null, "clutchSize": null, "collectionKind": null, "collectionName": null, "commodity": null, "created": 1650878883000, "currentScientificName": null, "dateRegistered": null, "depositType": null, "determinationFiledAs": null, "determinationNames": "Anopheles (Cellia)…	fb85d926-0312-442a-86a3-10f3d55ac1e1	NHMUK				5				Larva							PRESENT							NHMUK:ecatalogue:9791810
3764759770				CC0_1_0									NHMUK	BMNH(E)			PRESERVED_SPECIMEN			{"associatedMediaCount": 2, "barcode": "012813561", "catalogueDescription": null, "chondriteAchondrite": null, "chronostratigraphy": null, "clutchSize": null, "collectionKind": null, "collectionName": null, "commodity": null, "created": 1650883618000, "currentScientificName": null, "dateRegistered": null, "depositType": null, "determinationFiledAs": null, "determinationNames": "Anopheles (Cellia)…	9afc28ae-dc48-46ce-809b-70de5777460b	NHMUK				1				Larva							PRESENT							NHMUK:ecatalogue:9791863
3764759769				CC0_1_0									NHMUK	BMNH(E)			PRESERVED_SPECIMEN			{"associatedMediaCount": 2, "barcode": "012813540", "catalogueDescription": null, "chondriteAchondrite": null, "chronostratigraphy": null, "clutchSize": null, "collectionKind": null, "collectionName": null, "commodity": null, "created": 1650880491000, "currentScientificName": null, "dateRegistered": null, "depositType": null, "determinationFiledAs": null, "determinationNames": "Anopheles (Cellia)…	1d9ad7f0-d8a4-4fcc-8c27-4eeb7564faee	NHMUK				1				Larva							PRESENT							NHMUK:ecatalogue:9791827
3764758761				CC0_1_0									NHMUK	BMNH(E)			PRESERVED_SPECIMEN			{"associatedMediaCount": 3, "barcode": "012813527", "catalogueDescription": null, "chondriteAchondrite": null, "chronostratigraphy": null, "clutchSize": null, "collectionKind": null, "collectionName": null, "commodity": null, "created": 1650878953000, "currentScientificName": null, "dateRegistered": null, "depositType": null, "determinationFiledAs": null, "determinationNames": "Anopheles (Cellia)…	d01c394c-b8eb-4b4c-9f42-d8f464999f46	NHMUK				5				Larva							PRESENT							NHMUK:ecatalogue:9791812
3764757780				CC0_1_0									NHMUK	BMNH(E)			PRESERVED_SPECIMEN			{"associatedMediaCount": 1, "barcode": "012813554", "catalogueDescription": null, "chondriteAchondrite": null, "chronostratigraphy": null, "clutchSize": null, "collectionKind": null, "collectionName": null, "commodity": null, "created": 1650883048000, "currentScientificName": null, "dateRegistered": null, "depositType": null, "determinationFiledAs": null, "determinationNames": "Anopheles (Cellia)…	746baa5e-abea-49fb-8fba-5ce876c7794e	NHMUK				1				Larva							PRESENT							NHMUK:ecatalogue:9791854
3764757779				CC0_1_0									NHMUK	BMNH(E)			PRESERVED_SPECIMEN			{"associatedMediaCount": 2, "barcode": "012813533", "catalogueDescription": null, "chondriteAchondrite": null, "chronostratigraphy": null, "clutchSize": null, "collectionKind": null, "collectionName": null, "commodity": null, "created": 1650879609000, "currentScientificName": null, "dateRegistered": null, "depositType": null, "determinationFiledAs": null, "determinationNames": "Anopheles (Cellia)…	dee60818-e74f-4797-b3b6-0856d5425ce4	NHMUK				1				Larva							PRESENT							NHMUK:ecatalogue:9791818
3764757778				CC0_1_0									NHMUK	BMNH(E)			PRESERVED_SPECIMEN			{"associatedMediaCount": null, "barcode": "012813507", "catalogueDescription": null, "chondriteAchondrite": null, "chronostratigraphy": null, "clutchSize": null, "collectionKind": null, "collectionName": null, "commodity": null, "created": 1650876800000, "currentScientificName": null, "dateRegistered": null, "depositType": null, "determinationFiledAs": null, "determinationNames": "Anopheles (Cell…	d6ac250d-6492-4140-a2f9-395168d5174e	NHMUK				7											PRESENT							NHMUK:ecatalogue:9791791
3764756779				CC0_1_0									NHMUK	BMNH(E)			PRESERVED_SPECIMEN			{"associatedMediaCount": 2, "barcode": "012813516", "catalogueDescription": null, "chondriteAchondrite": null, "chronostratigraphy": null, "clutchSize": null, "collectionKind": null, "collectionName": null, "commodity": null, "created": 1650878426000, "currentScientificName": null, "dateRegistered": null, "depositType": null, "determinationFiledAs": null, "determinationNames": "Anopheles (Cellia)…	1fdacdbc-52ce-424b-93a3-28d029a800d7	NHMUK				1				Pupa							PRESENT							NHMUK:ecatalogue:9791801
3764756778				CC0_1_0									NHMUK	BMNH(E)			PRESERVED_SPECIMEN			{"associatedMediaCount": 2, "barcode": "012813509", "catalogueDescription": null, "chondriteAchondrite": null, "chronostratigraphy": null, "clutchSize": null, "collectionKind": null, "collectionName": null, "commodity": null, "created": 1650877969000, "currentScientificName": null, "dateRegistered": null, "depositType": null, "determinationFiledAs": null, "determinationNames": "Anopheles (Cellia)…	b5fd1c49-ece8-4e47-8320-a059fd6eabb0	NHMUK				3				Larva							PRESENT							NHMUK:ecatalogue:9791793
3764755790				CC0_1_0									NHMUK	BMNH(E)			PRESERVED_SPECIMEN			{"associatedMediaCount": 2, "barcode": "012813556", "catalogueDescription": null, "chondriteAchondrite": null, "chronostratigraphy": null, "clutchSize": null, "collectionKind": null, "collectionName": null, "commodity": null, "created": 1650883262000, "currentScientificName": null, "dateRegistered": null, "depositType": null, "determinationFiledAs": null, "determinationNames": "Anopheles (Cellia)…	5b146efd-eb5f-4b90-ba34-0feb18982878	NHMUK				1				Pupa							PRESENT							NHMUK:ecatalogue:9791857
3764755789				CC0_1_0									NHMUK	BMNH(E)			PRESERVED_SPECIMEN			{"associatedMediaCount": 2, "barcode": "012813517", "catalogueDescription": null, "chondriteAchondrite": null, "chronostratigraphy": null, "clutchSize": null, "collectionKind": null, "collectionName": null, "commodity": null, "created": 1650878449000, "currentScientificName": null, "dateRegistered": null, "depositType": null, "determinationFiledAs": null, "determinationNames": "Anopheles (Cellia)…	33dcd4b3-ea33-4adb-b532-851f7ba1e52f	NHMUK				1				Larva							PRESENT							NHMUK:ecatalogue:9791802
3764755788				CC0_1_0									NHMUK	BMNH(E)			PRESERVED_SPECIMEN			{"associatedMediaCount": 2, "barcode": "012813510", "catalogueDescription": null, "chondriteAchondrite": null, "chronostratigraphy": null, "clutchSize": null, "collectionKind": null, "collectionName": null, "commodity": null, "created": 1650878003000, "currentScientificName": null, "dateRegistered": null, "depositType": null, "determinationFiledAs": null, "determinationNames": "Anopheles (Cellia)…	4a2ef8a1-104e-40f8-be25-b3d8f2624533	NHMUK				3				Larva							PRESENT							NHMUK:ecatalogue:9791794
3764754772				CC0_1_0									NHMUK	BMNH(E)			PRESERVED_SPECIMEN			{"associatedMediaCount": 2, "barcode": "012813529", "catalogueDescription": null, "chondriteAchondrite": null, "chronostratigraphy": null, "clutchSize": null, "collectionKind": null, "collectionName": null, "commodity": null, "created": 1650879018000, "currentScientificName": null, "dateRegistered": null, "depositType": null, "determinationFiledAs": null, "determinationNames": "Anopheles (Cellia)…	0afe996a-c392-469a-ba54-f4a47fe14335	NHMUK				1				Larva							PRESENT							NHMUK:ecatalogue:9791814
3764753770				CC0_1_0									NHMUK	BMNH(E)			PRESERVED_SPECIMEN			{"associatedMediaCount": null, "barcode": "012813665", "catalogueDescription": null, "chondriteAchondrite": null, "chronostratigraphy": null, "clutchSize": null, "collectionKind": null, "collectionName": null, "commodity": null, "created": 1650884478000, "currentScientificName": null, "dateRegistered": null, "depositType": null, "determinationFiledAs": null, "determinationNames": "Anopheles (Cell…	3b6ed6c7-efb3-4dca-b31f-7cbb24c3e702	NHMUK				1				Larva							PRESENT							NHMUK:ecatalogue:9792009
3764753765				CC0_1_0									NHMUK	BMNH(E)			PRESERVED_SPECIMEN			{"associatedMediaCount": 4, "barcode": "012813526", "catalogueDescription": null, "chondriteAchondrite": null, "chronostratigraphy": null, "clutchSize": null, "collectionKind": null, "collectionName": null, "commodity": null, "created": 1650878934000, "currentScientificName": null, "dateRegistered": null, "depositType": null, "determinationFiledAs": null, "determinationNames": "Anopheles (Cellia)…	a92f80cc-f846-46cd-acf2-6090fd2214d8	NHMUK				5				Larva							PRESENT							NHMUK:ecatalogue:9791811
3764752799				CC0_1_0									NHMUK	BMNH(E)			PRESERVED_SPECIMEN			{"associatedMediaCount": null, "barcode": "012813667", "catalogueDescription": null, "chondriteAchondrite": null, "chronostratigraphy": null, "clutchSize": null, "collectionKind": null, "collectionName": null, "commodity": null, "created": 1650884558000, "currentScientificName": null, "dateRegistered": null, "depositType": null, "determinationFiledAs": null, "determinationNames": "Anopheles (Cell…	5a080301-c52a-41ef-9cc9-5d9bd1f02cfd	NHMUK				1				Larva							PRESENT							NHMUK:ecatalogue:9792039
3764752792				CC0_1_0									NHMUK	BMNH(E)			PRESERVED_SPECIMEN			{"associatedMediaCount": 4, "barcode": "012813520", "catalogueDescription": null, "chondriteAchondrite": null, "chronostratigraphy": null, "clutchSize": null, "collectionKind": null, "collectionName": null, "commodity": null, "created": 1650878559000, "currentScientificName": null, "dateRegistered": null, "depositType": null, "determinationFiledAs": null, "determinationNames": "Anopheles (Cellia)…	d4b04939-cc33-4091-861c-d2921fdf6460	NHMUK				4				Larva							PRESENT							NHMUK:ecatalogue:9791805
3764751791				CC0_1_0									NHMUK	BMNH(E)			PRESERVED_SPECIMEN			{"associatedMediaCount": 2, "barcode": "012813518", "catalogueDescription": null, "chondriteAchondrite": null, "chronostratigraphy": null, "clutchSize": null, "collectionKind": null, "collectionName": null, "commodity": null, "created": 1650878482000, "currentScientificName": null, "dateRegistered": null, "depositType": null, "determinationFiledAs": null, "determinationNames": "Anopheles (Cellia)…	a2cfb27c-0d24-4a32-9526-6cc22f2a4e7b	NHMUK				1				Pupa							PRESENT							NHMUK:ecatalogue:9791803
3764751790				CC0_1_0									NHMUK	BMNH(E)			PRESERVED_SPECIMEN			{"associatedMediaCount": 2, "barcode": "012813511", "catalogueDescription": null, "chondriteAchondrite": null, "chronostratigraphy": null, "clutchSize": null, "collectionKind": null, "collectionName": null, "commodity": null, "created": 1650878034000, "currentScientificName": null, "dateRegistered": null, "depositType": null, "determinationFiledAs": null, "determinationNames": "Anopheles (Cellia)…	b55952b8-d3df-4415-919a-65031d2503ad	NHMUK				1				Larva							PRESENT							NHMUK:ecatalogue:9791795
3764750792				CC0_1_0									NHMUK	BMNH(E)			PRESERVED_SPECIMEN			{"associatedMediaCount": null, "barcode": "012813666", "catalogueDescription": null, "chondriteAchondrite": null, "chronostratigraphy": null, "clutchSize": null, "collectionKind": null, "collectionName": null, "commodity": null, "created": 1650884522000, "currentScientificName": null, "dateRegistered": null, "depositType": null, "determinationFiledAs": null, "determinationNames": "Anopheles (Cell…	4d71f68e-d330-4544-9e45-b7c70b0b213f	NHMUK				1				Larva							PRESENT							NHMUK:ecatalogue:9792021
3764750787				CC0_1_0									NHMUK	BMNH(E)			PRESERVED_SPECIMEN			{"associatedMediaCount": 2, "barcode": "012813521", "catalogueDescription": null, "chondriteAchondrite": null, "chronostratigraphy": null, "clutchSize": null, "collectionKind": null, "collectionName": null, "commodity": null, "created": 1650878627000, "currentScientificName": null, "dateRegistered": null, "depositType": null, "determinationFiledAs": null, "determinationNames": "Anopheles (Cellia)…	f521048e-1ec8-44a5-86ff-05fcbabb2be1	NHMUK				1				Larva							PRESENT							NHMUK:ecatalogue:9791806
3764750786				CC0_1_0									NHMUK	BMNH(E)			PRESERVED_SPECIMEN			{"associatedMediaCount": 2, "barcode": "012813513", "catalogueDescription": null, "chondriteAchondrite": null, "chronostratigraphy": null, "clutchSize": null, "collectionKind": null, "collectionName": null, "commodity": null, "created": 1650878302000, "currentScientificName": null, "dateRegistered": null, "depositType": null, "determinationFiledAs": null, "determinationNames": "Anopheles (Cellia)…	9b9ef61b-c4c0-417a-bd1a-acddb41eb6e3	NHMUK				1				Pupa							PRESENT							NHMUK:ecatalogue:9791798
3764749775				CC0_1_0									NHMUK	BMNH(E)			PRESERVED_SPECIMEN			{"associatedMediaCount": null, "barcode": "012813675", "catalogueDescription": null, "chondriteAchondrite": null, "chronostratigraphy": null, "clutchSize": null, "collectionKind": null, "collectionName": null, "commodity": null, "created": 1650885549000, "currentScientificName": null, "dateRegistered": null, "depositType": null, "determinationFiledAs": null, "determinationNames": "Anopheles (Cell…	1b90e443-5d04-45e3-a583-a8848704b7ad	NHMUK				1				Larva							PRESENT							NHMUK:ecatalogue:9792096
3764749770				CC0_1_0									NHMUK	BMNH(E)			PRESERVED_SPECIMEN			{"associatedMediaCount": 2, "barcode": "012813560", "catalogueDescription": null, "chondriteAchondrite": null, "chronostratigraphy": null, "clutchSize": null, "collectionKind": null, "collectionName": null, "commodity": null, "created": 1650883587000, "currentScientificName": null, "dateRegistered": null, "depositType": null, "determinationFiledAs": null, "determinationNames": "Anopheles (Cellia)…	a6d6de70-2014-4b26-9690-ef3e281ccc27	NHMUK				1				Larva							PRESENT							NHMUK:ecatalogue:9791862
3764749769				CC0_1_0									NHMUK	BMNH(E)			PRESERVED_SPECIMEN			{"associatedMediaCount": 2, "barcode": "012813539", "catalogueDescription": null, "chondriteAchondrite": null, "chronostratigraphy": null, "clutchSize": null, "collectionKind": null, "collectionName": null, "commodity": null, "created": 1650880451000, "currentScientificName": null, "dateRegistered": null, "depositType": null, "determinationFiledAs": null, "determinationNames": "Anopheles (Cellia)…	2191a4bd-1808-4634-909e-1eb721b3c74a	NHMUK				1				Pupa							PRESENT							NHMUK:ecatalogue:9791826
3764748784				CC0_1_0									NHMUK	BMNH(E)			PRESERVED_SPECIMEN			{"associatedMediaCount": null, "barcode": "012813676", "catalogueDescription": null, "chondriteAchondrite": null, "chronostratigraphy": null, "clutchSize": null, "collectionKind": null, "collectionName": null, "commodity": null, "created": 1650885578000, "currentScientificName": null, "dateRegistered": null, "depositType": null, "determinationFiledAs": null, "determinationNames": "Anopheles (Cell…	f4117217-d2ef-4100-9b4a-343360d58490	NHMUK				1				Larva							PRESENT							NHMUK:ecatalogue:9792098
3764748779				CC0_1_0									NHMUK	BMNH(E)			PRESERVED_SPECIMEN			{"associatedMediaCount": 2, "barcode": "012813555", "catalogueDescription": null, "chondriteAchondrite": null, "chronostratigraphy": null, "clutchSize": null, "collectionKind": null, "collectionName": null, "commodity": null, "created": 1650883703000, "currentScientificName": null, "dateRegistered": null, "depositType": null, "determinationFiledAs": null, "determinationNames": "Anopheles (Cellia)…	6f7b9cf9-4998-4f50-9d13-c392dc6d904a	NHMUK				1				Pupa							PRESENT							NHMUK:ecatalogue:9791864
3764748778				CC0_1_0									NHMUK	BMNH(E)			PRESERVED_SPECIMEN			{"associatedMediaCount": 2, "barcode": "012813542", "catalogueDescription": null, "chondriteAchondrite": null, "chronostratigraphy": null, "clutchSize": null, "collectionKind": null, "collectionName": null, "commodity": null, "created": 1650880534000, "currentScientificName": null, "dateRegistered": null, "depositType": null, "determinationFiledAs": null, "determinationNames": "Anopheles (Cellia)…	e2770ecf-6990-4577-8263-607fc23b8642	NHMUK				1			FEMALE	Adult							PRESENT							NHMUK:ecatalogue:9791828
3764747802				CC0_1_0									NHMUK	BMNH(E)			PRESERVED_SPECIMEN			{"associatedMediaCount": null, "barcode": "012813664", "catalogueDescription": null, "chondriteAchondrite": null, "chronostratigraphy": null, "clutchSize": null, "collectionKind": null, "collectionName": null, "commodity": null, "created": 1650884423000, "currentScientificName": null, "dateRegistered": null, "depositType": null, "determinationFiledAs": null, "determinationNames": "Anopheles (Cell…	e76bbcd5-a3d6-4c01-9411-4698d80b8c7f	NHMUK				3				Larva							PRESENT							NHMUK:ecatalogue:9791997
3764747797				CC0_1_0									NHMUK	BMNH(E)			PRESERVED_SPECIMEN			{"associatedMediaCount": 3, "barcode": "012813522", "catalogueDescription": null, "chondriteAchondrite": null, "chronostratigraphy": null, "clutchSize": null, "collectionKind": null, "collectionName": null, "commodity": null, "created": 1650878768000, "currentScientificName": null, "dateRegistered": null, "depositType": null, "determinationFiledAs": null, "determinationNames": "Anopheles (Cellia)…	55ec7888-e99a-459a-9842-f81afad4263e	NHMUK				3				Larva							PRESENT							NHMUK:ecatalogue:9791807
3764747796				CC0_1_0									NHMUK	BMNH(E)			PRESERVED_SPECIMEN			{"associatedMediaCount": 2, "barcode": "012813514", "catalogueDescription": null, "chondriteAchondrite": null, "chronostratigraphy": null, "clutchSize": null, "collectionKind": null, "collectionName": null, "commodity": null, "created": 1650878343000, "currentScientificName": null, "dateRegistered": null, "depositType": null, "determinationFiledAs": null, "determinationNames": "Anopheles (Cellia)…	c9c4df82-4198-4fe2-9ac2-5b4ce3d793cc	NHMUK				1				Pupa							PRESENT							NHMUK:ecatalogue:9791799
3764746797				CC0_1_0									NHMUK	BMNH(E)			PRESERVED_SPECIMEN			{"associatedMediaCount": null, "barcode": "012813669", "catalogueDescription": null, "chondriteAchondrite": null, "chronostratigraphy": null, "clutchSize": null, "collectionKind": null, "collectionName": null, "commodity": null, "created": 1650885301000, "currentScientificName": null, "dateRegistered": null, "depositType": null, "determinationFiledAs": null, "determinationNames": "Anopheles (Cell…	488f33c3-92f7-494d-b48a-5c15f22ae7d5	NHMUK				1				Larva							PRESENT							NHMUK:ecatalogue:9792089
3764746793				CC0_1_0									NHMUK	BMNH(E)			PRESERVED_SPECIMEN			{"associatedMediaCount": null, "barcode": "012813663", "catalogueDescription": null, "chondriteAchondrite": null, "chronostratigraphy": null, "clutchSize": null, "collectionKind": null, "collectionName": null, "commodity": null, "created": 1650884165000, "currentScientificName": null, "dateRegistered": null, "depositType": null, "determinationFiledAs": null, "determinationNames": "Anopheles (Cell…	060f1595-93f8-4e6f-8b26-bd9700deaea7	NHMUK				3				Larva							PRESENT							NHMUK:ecatalogue:9791954
3764746790				CC0_1_0									NHMUK	BMNH(E)			PRESERVED_SPECIMEN			{"associatedMediaCount": 2, "barcode": "012813515", "catalogueDescription": null, "chondriteAchondrite": null, "chronostratigraphy": null, "clutchSize": null, "collectionKind": null, "collectionName": null, "commodity": null, "created": 1650878387000, "currentScientificName": null, "dateRegistered": null, "depositType": null, "determinationFiledAs": null, "determinationNames": "Anopheles (Cellia)…	7ca51512-8691-4096-bfa8-8be1e8d7163f	NHMUK				1				Pupa							PRESENT							NHMUK:ecatalogue:9791800
3764746789				CC0_1_0									NHMUK	BMNH(E)			PRESERVED_SPECIMEN			{"associatedMediaCount": 2, "barcode": "012813508", "catalogueDescription": null, "chondriteAchondrite": null, "chronostratigraphy": null, "clutchSize": null, "collectionKind": null, "collectionName": null, "commodity": null, "created": 1650877206000, "currentScientificName": null, "dateRegistered": null, "depositType": null, "determinationFiledAs": null, "determinationNames": "Anopheles (Cellia)…	2799ea4a-37a7-48e9-8ed4-c400425b7938	NHMUK				1				Larva							PRESENT							NHMUK:ecatalogue:9791792
3764745776				CC0_1_0									NHMUK	BMNH(E)			PRESERVED_SPECIMEN			{"associatedMediaCount": null, "barcode": "012813668", "catalogueDescription": null, "chondriteAchondrite": null, "chronostratigraphy": null, "clutchSize": null, "collectionKind": null, "collectionName": null, "commodity": null, "created": 1650884579000, "currentScientificName": null, "dateRegistered": null, "depositType": null, "determinationFiledAs": null, "determinationNames": "Anopheles (Cell…	ff6bc13d-c7e3-463c-b17d-e13c32c34412	NHMUK				1				Larva							PRESENT							NHMUK:ecatalogue:9792047
3764745772				CC0_1_0									NHMUK	BMNH(E)			PRESERVED_SPECIMEN			{"associatedMediaCount": 4, "barcode": "012813528", "catalogueDescription": null, "chondriteAchondrite": null, "chronostratigraphy": null, "clutchSize": null, "collectionKind": null, "collectionName": null, "commodity": null, "created": 1650878979000, "currentScientificName": null, "dateRegistered": null, "depositType": null, "determinationFiledAs": null, "determinationNames": "Anopheles (Cellia)…	375704d4-ea68-4085-9550-6e2be9545c2f	NHMUK				4				Larva							PRESENT							NHMUK:ecatalogue:9791813
3764744767				CC0_1_0									NHMUK	BMNH(E)			PRESERVED_SPECIMEN			{"associatedMediaCount": 2, "barcode": "012813551", "catalogueDescription": null, "chondriteAchondrite": null, "chronostratigraphy": null, "clutchSize": null, "collectionKind": null, "collectionName": null, "commodity": null, "created": 1650882970000, "currentScientificName": null, "dateRegistered": null, "depositType": null, "determinationFiledAs": null, "determinationNames": "Anopheles (Cellia)…	d738c19c-9ab4-43a0-b77a-4d5cf16dd77d	NHMUK				1				Larva							PRESENT							NHMUK:ecatalogue:9791851
3764744766				CC0_1_0									NHMUK	BMNH(E)			PRESERVED_SPECIMEN			{"associatedMediaCount": 4, "barcode": "012813530", "catalogueDescription": null, "chondriteAchondrite": null, "chronostratigraphy": null, "clutchSize": null, "collectionKind": null, "collectionName": null, "commodity": null, "created": 1650879056000, "currentScientificName": null, "dateRegistered": null, "depositType": null, "determinationFiledAs": null, "determinationNames": "Anopheles (Cellia)…	702961c6-8214-4e67-874e-69ff08727ed2	NHMUK				5				Larva							PRESENT							NHMUK:ecatalogue:9791815
3764743769				CC0_1_0									NHMUK	BMNH(E)			PRESERVED_SPECIMEN			{"associatedMediaCount": 2, "barcode": "012813552", "catalogueDescription": null, "chondriteAchondrite": null, "chronostratigraphy": null, "clutchSize": null, "collectionKind": null, "collectionName": null, "commodity": null, "created": 1650882990000, "currentScientificName": null, "dateRegistered": null, "depositType": null, "determinationFiledAs": null, "determinationNames": "Anopheles (Cellia)…	119910a1-d150-45b5-a3f9-f51dcce027e7	NHMUK				1				Larva							PRESENT							NHMUK:ecatalogue:9791852
3764743768				CC0_1_0									NHMUK	BMNH(E)			PRESERVED_SPECIMEN			{"associatedMediaCount": 4, "barcode": "012813531", "catalogueDescription": null, "chondriteAchondrite": null, "chronostratigraphy": null, "clutchSize": null, "collectionKind": null, "collectionName": null, "commodity": null, "created": 1650879109000, "currentScientificName": null, "dateRegistered": null, "depositType": null, "determinationFiledAs": null, "determinationNames": "Anopheles (Cellia)…	35754944-613b-4b56-99fc-16a4d3ce5070	NHMUK				5				Larva							PRESENT							NHMUK:ecatalogue:9791816
3764742761				CC0_1_0									NHMUK	BMNH(E)			PRESERVED_SPECIMEN			{"associatedMediaCount": 2, "barcode": "012813553", "catalogueDescription": null, "chondriteAchondrite": null, "chronostratigraphy": null, "clutchSize": null, "collectionKind": null, "collectionName": null, "commodity": null, "created": 1650883014000, "currentScientificName": null, "dateRegistered": null, "depositType": null, "determinationFiledAs": null, "determinationNames": "Anopheles (Cellia)…	1b711e7f-9f4d-4df1-9311-d7fd21b4af73	NHMUK				1				Larva							PRESENT							NHMUK:ecatalogue:9791853
3764742760				CC0_1_0									NHMUK	BMNH(E)			PRESERVED_SPECIMEN			{"associatedMediaCount": 5, "barcode": "012813532", "catalogueDescription": null, "chondriteAchondrite": null, "chronostratigraphy": null, "clutchSize": null, "collectionKind": null, "collectionName": null, "commodity": null, "created": 1650879240000, "currentScientificName": null, "dateRegistered": null, "depositType": null, "determinationFiledAs": null, "determinationNames": "Anopheles (Cellia)…	690970d6-ea83-46e1-a54f-224589d822a4	NHMUK				5				Larva							PRESENT							NHMUK:ecatalogue:9791817
3764742759				CC0_1_0									NHMUK	BMNH(E)			PRESERVED_SPECIMEN			{"associatedMediaCount": null, "barcode": "012813506", "catalogueDescription": null, "chondriteAchondrite": null, "chronostratigraphy": null, "clutchSize": null, "collectionKind": null, "collectionName": null, "commodity": null, "created": 1650876330000, "currentScientificName": null, "dateRegistered": null, "depositType": null, "determinationFiledAs": null, "determinationNames": "Anopheles (Cell…	91986088-f023-434c-ba9a-f25b180c33cc	NHMUK				7				Larva							PRESENT							NHMUK:ecatalogue:9791790
3700122334				CC0_1_0	2022-01-24 19:17:06		https://scan-bugs.org:443/portal/collections/individual/index.php?occid=59038076	Purdue University, Department of Entomology			61cff121-261e-4eff-a186-a377f91aa027		PU	PERC			PRESERVED_SPECIMEN				dcba7444-8cd7-4cfe-a8f4-1c89aff9291c	PERC-0138543		Babu, B.C.		1				Adult							PRESENT	Pinned
3700122326				CC0_1_0	2022-01-24 19:17:06		https://scan-bugs.org:443/portal/collections/individual/index.php?occid=59038077	Purdue University, Department of Entomology			61cff121-261e-4eff-a186-a377f91aa027		PU	PERC			PRESERVED_SPECIMEN				300c9cb2-c650-4fcc-9d2c-541aede55b64	PERC-0138544				1				Adult							PRESENT	Pinned
3700122172				CC0_1_0	2022-01-24 19:17:06		https://scan-bugs.org:443/portal/collections/individual/index.php?occid=59038078	Purdue University, Department of Entomology			61cff121-261e-4eff-a186-a377f91aa027		PU	PERC			PRESERVED_SPECIMEN				5b695a26-1794-441f-8883-30082d6fbf87	PERC-0138545		Wolff, R.H.		1				Adult							PRESENT	Pinned
3700122126				CC0_1_0	2022-01-24 19:17:06		https://scan-bugs.org:443/portal/collections/individual/index.php?occid=59038083	Purdue University, Department of Entomology			61cff121-261e-4eff-a186-a377f91aa027		PU	PERC			PRESERVED_SPECIMEN				e810a49c-fc55-4e4d-9f8a-fff83e11845a	PERC-0138550		Friedman, S.		1				Adult							PRESENT	Pinned							Bred at Ross Institute
3700122124				CC0_1_0	2022-01-24 19:17:06		https://scan-bugs.org:443/portal/collections/individual/index.php?occid=59038082	Purdue University, Department of Entomology			61cff121-261e-4eff-a186-a377f91aa027		PU	PERC			PRESERVED_SPECIMEN				655215f4-a62c-4e85-95ff-75ed4975b156	PERC-0138549		Friedman, S.		1				Adult							PRESENT	Pinned							Bred at Ross Institute
3700122123				CC0_1_0	2022-01-24 19:17:06		https://scan-bugs.org:443/portal/collections/individual/index.php?occid=59038085	Purdue University, Department of Entomology			61cff121-261e-4eff-a186-a377f91aa027		PU	PERC			PRESERVED_SPECIMEN				c6497198-5009-463e-8e4b-9bed91de13e3	PERC-0138552		Friedman, S.		1				Adult							PRESENT	Pinned							Bred at Ross Institute
3700122120				CC0_1_0	2022-01-24 19:17:06		https://scan-bugs.org:443/portal/collections/individual/index.php?occid=59038084	Purdue University, Department of Entomology			61cff121-261e-4eff-a186-a377f91aa027		PU	PERC			PRESERVED_SPECIMEN				4eecb4bc-513a-4346-a962-dcb8971eb6e4	PERC-0138551		Friedman, S.		1				Adult							PRESENT	Pinned							Bred at Ross Institute
3700122119				CC0_1_0	2022-01-24 19:17:06		https://scan-bugs.org:443/portal/collections/individual/index.php?occid=59038081	Purdue University, Department of Entomology			61cff121-261e-4eff-a186-a377f91aa027		PU	PERC			PRESERVED_SPECIMEN				36026a12-2fb5-48b6-8710-f14e1d7e3360	PERC-0138548		Friedman, S.		1				Adult							PRESENT	Pinned							Bred at Ross Institute
3700122118				CC0_1_0	2022-01-24 19:17:06		https://scan-bugs.org:443/portal/collections/individual/index.php?occid=59038079	Purdue University, Department of Entomology			61cff121-261e-4eff-a186-a377f91aa027		PU	PERC			PRESERVED_SPECIMEN				114f963b-0edd-4157-ad71-ea5c1cacc1a5	PERC-0138546		Friedman, S.		1				Adult							PRESENT	Pinned							Bred at Ross Institute
3700122117				CC0_1_0	2022-01-24 19:17:06		https://scan-bugs.org:443/portal/collections/individual/index.php?occid=59038080	Purdue University, Department of Entomology			61cff121-261e-4eff-a186-a377f91aa027		PU	PERC			PRESERVED_SPECIMEN				48f904dc-f41e-4260-8149-dbb729791ab6	PERC-0138547		Friedman, S.		1				Adult							PRESENT	Pinned							Bred at Ross Institute
3443565417			en	CC_BY_4_0													MATERIAL_SAMPLE				http://bins.boldsystems.org/index.php/Public_RecordView?processid=GBMNE28660-21	OK216538															PRESENT					OK216538
3443565416			en	CC_BY_4_0													MATERIAL_SAMPLE				http://bins.boldsystems.org/index.php/Public_RecordView?processid=GBMNE28561-21	OK216637															PRESENT					OK216637
3443565415			en	CC_BY_4_0													MATERIAL_SAMPLE				http://bins.boldsystems.org/index.php/Public_RecordView?processid=GBMNE28462-21	OK216736															PRESENT					OK216736
3443564398			en	CC_BY_4_0													MATERIAL_SAMPLE				http://bins.boldsystems.org/index.php/Public_RecordView?processid=GBMNE28650-21	OK216548															PRESENT					OK216548
3443564397			en	CC_BY_4_0													MATERIAL_SAMPLE				http://bins.boldsystems.org/index.php/Public_RecordView?processid=GBMNE28551-21	OK216647															PRESENT					OK216647
3443561471			en	CC_BY_4_0													MATERIAL_SAMPLE				http://bins.boldsystems.org/index.php/Public_RecordView?processid=GBMNE28794-21	OK216404															PRESENT					OK216404
3443561470			en	CC_BY_4_0													MATERIAL_SAMPLE				http://bins.boldsystems.org/index.php/Public_RecordView?processid=GBMNE28695-21	OK216503															PRESENT					OK216503
3443561469			en	CC_BY_4_0													MATERIAL_SAMPLE				http://bins.boldsystems.org/index.php/Public_RecordView?processid=GBMNE28640-21	OK216558															PRESENT					OK216558
3443561468			en	CC_BY_4_0													MATERIAL_SAMPLE				http://bins.boldsystems.org/index.php/Public_RecordView?processid=GBMNE28596-21	OK216602															PRESENT					OK216602
3443561467			en	CC_BY_4_0													MATERIAL_SAMPLE				http://bins.boldsystems.org/index.php/Public_RecordView?processid=GBMNE28541-21	OK216657															PRESENT					OK216657
3443561466			en	CC_BY_4_0													MATERIAL_SAMPLE				http://bins.boldsystems.org/index.php/Public_RecordView?processid=GBMNE28497-21	OK216701															PRESENT					OK216701
3443558459			en	CC_BY_4_0													MATERIAL_SAMPLE				http://bins.boldsystems.org/index.php/Public_RecordView?processid=GBMNE28774-21	OK216424															PRESENT					OK216424
3443558458			en	CC_BY_4_0													MATERIAL_SAMPLE				http://bins.boldsystems.org/index.php/Public_RecordView?processid=GBMNE28675-21	OK216523															PRESENT					OK216523
3443558457			en	CC_BY_4_0													MATERIAL_SAMPLE				http://bins.boldsystems.org/index.php/Public_RecordView?processid=GBMNE28620-21	OK216578															PRESENT					OK216578
3443558456			en	CC_BY_4_0													MATERIAL_SAMPLE				http://bins.boldsystems.org/index.php/Public_RecordView?processid=GBMNE28576-21	OK216622															PRESENT					OK216622
3443558455			en	CC_BY_4_0													MATERIAL_SAMPLE				http://bins.boldsystems.org/index.php/Public_RecordView?processid=GBMNE28521-21	OK216677															PRESENT					OK216677
3443558454			en	CC_BY_4_0													MATERIAL_SAMPLE				http://bins.boldsystems.org/index.php/Public_RecordView?processid=GBMNE28477-21	OK216721															PRESENT					OK216721
3443555447			en	CC_BY_4_0													MATERIAL_SAMPLE				http://bins.boldsystems.org/index.php/Public_RecordView?processid=GBMNE28784-21	OK216414															PRESENT					OK216414
3443555446			en	CC_BY_4_0													MATERIAL_SAMPLE				http://bins.boldsystems.org/index.php/Public_RecordView?processid=GBMNE28685-21	OK216513															PRESENT					OK216513
3443555445			en	CC_BY_4_0													MATERIAL_SAMPLE				http://bins.boldsystems.org/index.php/Public_RecordView?processid=GBMNE28630-21	OK216568															PRESENT					OK216568
3443555444			en	CC_BY_4_0													MATERIAL_SAMPLE				http://bins.boldsystems.org/index.php/Public_RecordView?processid=GBMNE28586-21	OK216612															PRESENT					OK216612
3443555443			en	CC_BY_4_0													MATERIAL_SAMPLE				http://bins.boldsystems.org/index.php/Public_RecordView?processid=GBMNE28531-21	OK216667															PRESENT					OK216667
3443555442			en	CC_BY_4_0													MATERIAL_SAMPLE				http://bins.boldsystems.org/index.php/Public_RecordView?processid=GBMNE28487-21	OK216711															PRESENT					OK216711
3443545614			en	CC_BY_4_0													MATERIAL_SAMPLE				http://bins.boldsystems.org/index.php/Public_RecordView?processid=GBMNE28764-21	OK216434															PRESENT					OK216434
3443545613			en	CC_BY_4_0													MATERIAL_SAMPLE				http://bins.boldsystems.org/index.php/Public_RecordView?processid=GBMNE28665-21	OK216533															PRESENT					OK216533
3443545612			en	CC_BY_4_0													MATERIAL_SAMPLE				http://bins.boldsystems.org/index.php/Public_RecordView?processid=GBMNE28610-21	OK216588															PRESENT					OK216588
3443545611			en	CC_BY_4_0													MATERIAL_SAMPLE				http://bins.boldsystems.org/index.php/Public_RecordView?processid=GBMNE28566-21	OK216632															PRESENT					OK216632
3443545610			en	CC_BY_4_0													MATERIAL_SAMPLE				http://bins.boldsystems.org/index.php/Public_RecordView?processid=GBMNE28511-21	OK216687															PRESENT					OK216687
3443545609			en	CC_BY_4_0													MATERIAL_SAMPLE				http://bins.boldsystems.org/index.php/Public_RecordView?processid=GBMNE28467-21	OK216731															PRESENT					OK216731
3443544685			en	CC_BY_4_0													MATERIAL_SAMPLE				http://bins.boldsystems.org/index.php/Public_RecordView?processid=GBMNE28853-21	OK216345															PRESENT					OK216345
3443544684			en	CC_BY_4_0													MATERIAL_SAMPLE				http://bins.boldsystems.org/index.php/Public_RecordView?processid=GBMNE28754-21	OK216444															PRESENT					OK216444
3443544683			en	CC_BY_4_0													MATERIAL_SAMPLE				http://bins.boldsystems.org/index.php/Public_RecordView?processid=GBMNE28655-21	OK216543															PRESENT					OK216543
3443544682			en	CC_BY_4_0													MATERIAL_SAMPLE				http://bins.boldsystems.org/index.php/Public_RecordView?processid=GBMNE28600-21	OK216598															PRESENT					OK216598
3443544681			en	CC_BY_4_0													MATERIAL_SAMPLE				http://bins.boldsystems.org/index.php/Public_RecordView?processid=GBMNE28556-21	OK216642															PRESENT					OK216642
3443544680			en	CC_BY_4_0													MATERIAL_SAMPLE				http://bins.boldsystems.org/index.php/Public_RecordView?processid=GBMNE28501-21	OK216697															PRESENT					OK216697
3443540629			en	CC_BY_4_0													MATERIAL_SAMPLE				http://bins.boldsystems.org/index.php/Public_RecordView?processid=GBMNE28833-21	OK216365															PRESENT					OK216365
3443540628			en	CC_BY_4_0													MATERIAL_SAMPLE				http://bins.boldsystems.org/index.php/Public_RecordView?processid=GBMNE28789-21	OK216409															PRESENT					OK216409
3443540627			en	CC_BY_4_0													MATERIAL_SAMPLE				http://bins.boldsystems.org/index.php/Public_RecordView?processid=GBMNE28734-21	OK216464															PRESENT					OK216464
3443540626			en	CC_BY_4_0													MATERIAL_SAMPLE				http://bins.boldsystems.org/index.php/Public_RecordView?processid=GBMNE28635-21	OK216563															PRESENT					OK216563
3443540625			en	CC_BY_4_0													MATERIAL_SAMPLE				http://bins.boldsystems.org/index.php/Public_RecordView?processid=GBMNE28536-21	OK216662															PRESENT					OK216662
3443537529			en	CC_BY_4_0													MATERIAL_SAMPLE				http://bins.boldsystems.org/index.php/Public_RecordView?processid=GBMNE28823-21	OK216375															PRESENT					OK216375
3443537528			en	CC_BY_4_0													MATERIAL_SAMPLE				http://bins.boldsystems.org/index.php/Public_RecordView?processid=GBMNE28779-21	OK216419															PRESENT					OK216419
3443537527			en	CC_BY_4_0													MATERIAL_SAMPLE				http://bins.boldsystems.org/index.php/Public_RecordView?processid=GBMNE28724-21	OK216474															PRESENT					OK216474
3443537526			en	CC_BY_4_0													MATERIAL_SAMPLE				http://bins.boldsystems.org/index.php/Public_RecordView?processid=GBMNE28625-21	OK216573															PRESENT					OK216573
3443537525			en	CC_BY_4_0													MATERIAL_SAMPLE				http://bins.boldsystems.org/index.php/Public_RecordView?processid=GBMNE28526-21	OK216672															PRESENT					OK216672
3443529780			en	CC_BY_4_0													MATERIAL_SAMPLE				http://bins.boldsystems.org/index.php/Public_RecordView?processid=GBMNE28843-21	OK216355															PRESENT					OK216355
3443529779			en	CC_BY_4_0													MATERIAL_SAMPLE				http://bins.boldsystems.org/index.php/Public_RecordView?processid=GBMNE28799-21	OK216399															PRESENT					OK216399
3443529778			en	CC_BY_4_0													MATERIAL_SAMPLE				http://bins.boldsystems.org/index.php/Public_RecordView?processid=GBMNE28744-21	OK216454															PRESENT					OK216454
3443529777			en	CC_BY_4_0													MATERIAL_SAMPLE				http://bins.boldsystems.org/index.php/Public_RecordView?processid=GBMNE28645-21	OK216553															PRESENT					OK216553
3443529776			en	CC_BY_4_0													MATERIAL_SAMPLE				http://bins.boldsystems.org/index.php/Public_RecordView?processid=GBMNE28546-21	OK216652															PRESENT					OK216652
3443518549			en	CC_BY_4_0													MATERIAL_SAMPLE				http://bins.boldsystems.org/index.php/Public_RecordView?processid=GBMNE28850-21	OK216348															PRESENT					OK216348
3443518548			en	CC_BY_4_0													MATERIAL_SAMPLE				http://bins.boldsystems.org/index.php/Public_RecordView?processid=GBMNE28751-21	OK216447															PRESENT					OK216447
3443518547			en	CC_BY_4_0													MATERIAL_SAMPLE				http://bins.boldsystems.org/index.php/Public_RecordView?processid=GBMNE28652-21	OK216546															PRESENT					OK216546
3443518546			en	CC_BY_4_0													MATERIAL_SAMPLE				http://bins.boldsystems.org/index.php/Public_RecordView?processid=GBMNE28553-21	OK216645															PRESENT					OK216645
3443514403			en	CC_BY_4_0													MATERIAL_SAMPLE				http://bins.boldsystems.org/index.php/Public_RecordView?processid=GBMNE28771-21	OK216427															PRESENT					OK216427
3443514402			en	CC_BY_4_0													MATERIAL_SAMPLE				http://bins.boldsystems.org/index.php/Public_RecordView?processid=GBMNE28672-21	OK216526															PRESENT					OK216526
3443514401			en	CC_BY_4_0													MATERIAL_SAMPLE				http://bins.boldsystems.org/index.php/Public_RecordView?processid=GBMNE28573-21	OK216625															PRESENT					OK216625
3443514400			en	CC_BY_4_0													MATERIAL_SAMPLE				http://bins.boldsystems.org/index.php/Public_RecordView?processid=GBMNE28474-21	OK216724															PRESENT					OK216724
3443513636			en	CC_BY_4_0													MATERIAL_SAMPLE				http://bins.boldsystems.org/index.php/Public_RecordView?processid=GBMNE28848-21	OK216350															PRESENT					OK216350
3443513635			en	CC_BY_4_0													MATERIAL_SAMPLE				http://bins.boldsystems.org/index.php/Public_RecordView?processid=GBMNE28749-21	OK216449															PRESENT					OK216449
3443512420			en	CC_BY_4_0													MATERIAL_SAMPLE				http://bins.boldsystems.org/index.php/Public_RecordView?processid=GBMNE28818-21	OK216380															PRESENT					OK216380
3443512419			en	CC_BY_4_0													MATERIAL_SAMPLE				http://bins.boldsystems.org/index.php/Public_RecordView?processid=GBMNE28791-21	OK216407															PRESENT					OK216407
3443512418			en	CC_BY_4_0													MATERIAL_SAMPLE				http://bins.boldsystems.org/index.php/Public_RecordView?processid=GBMNE28719-21	OK216479															PRESENT					OK216479
3443512417			en	CC_BY_4_0													MATERIAL_SAMPLE				http://bins.boldsystems.org/index.php/Public_RecordView?processid=GBMNE28692-21	OK216506															PRESENT					OK216506
3443512416			en	CC_BY_4_0													MATERIAL_SAMPLE				http://bins.boldsystems.org/index.php/Public_RecordView?processid=GBMNE28593-21	OK216605															PRESENT					OK216605
3443512415			en	CC_BY_4_0													MATERIAL_SAMPLE				http://bins.boldsystems.org/index.php/Public_RecordView?processid=GBMNE28494-21	OK216704															PRESENT					OK216704
3443511716			en	CC_BY_4_0													MATERIAL_SAMPLE				http://bins.boldsystems.org/index.php/Public_RecordView?processid=GBMNE28858-21	OK216340															PRESENT					OK216340
3443511715			en	CC_BY_4_0													MATERIAL_SAMPLE				http://bins.boldsystems.org/index.php/Public_RecordView?processid=GBMNE28803-21	OK216395															PRESENT					OK216395
3443511714			en	CC_BY_4_0													MATERIAL_SAMPLE				http://bins.boldsystems.org/index.php/Public_RecordView?processid=GBMNE28759-21	OK216439															PRESENT					OK216439
3443511713			en	CC_BY_4_0													MATERIAL_SAMPLE				http://bins.boldsystems.org/index.php/Public_RecordView?processid=GBMNE28704-21	OK216494															PRESENT					OK216494
3443511712			en	CC_BY_4_0													MATERIAL_SAMPLE				http://bins.boldsystems.org/index.php/Public_RecordView?processid=GBMNE28605-21	OK216593															PRESENT					OK216593
3443511711			en	CC_BY_4_0													MATERIAL_SAMPLE				http://bins.boldsystems.org/index.php/Public_RecordView?processid=GBMNE28506-21	OK216692															PRESENT					OK216692
3443509390			en	CC_BY_4_0													MATERIAL_SAMPLE				http://bins.boldsystems.org/index.php/Public_RecordView?processid=GBMNE28828-21	OK216370															PRESENT					OK216370
3443509389			en	CC_BY_4_0													MATERIAL_SAMPLE				http://bins.boldsystems.org/index.php/Public_RecordView?processid=GBMNE28729-21	OK216469															PRESENT					OK216469
3443508592			en	CC_BY_4_0													MATERIAL_SAMPLE				http://bins.boldsystems.org/index.php/Public_RecordView?processid=GBMND38155-21	Sudan_COX1_Haplotype_2															PRESENT					MW197100
3443507442			en	CC_BY_4_0													MATERIAL_SAMPLE				http://bins.boldsystems.org/index.php/Public_RecordView?processid=GBMNE28808-21	OK216390															PRESENT					OK216390
3443507441			en	CC_BY_4_0													MATERIAL_SAMPLE				http://bins.boldsystems.org/index.php/Public_RecordView?processid=GBMNE28781-21	OK216417															PRESENT					OK216417
3443507440			en	CC_BY_4_0													MATERIAL_SAMPLE				http://bins.boldsystems.org/index.php/Public_RecordView?processid=GBMNE28709-21	OK216489															PRESENT					OK216489
3443507439			en	CC_BY_4_0													MATERIAL_SAMPLE				http://bins.boldsystems.org/index.php/Public_RecordView?processid=GBMNE28682-21	OK216516															PRESENT					OK216516
3443507438			en	CC_BY_4_0													MATERIAL_SAMPLE				http://bins.boldsystems.org/index.php/Public_RecordView?processid=GBMNE28583-21	OK216615															PRESENT					OK216615
3443507437			en	CC_BY_4_0													MATERIAL_SAMPLE				http://bins.boldsystems.org/index.php/Public_RecordView?processid=GBMNE28484-21	OK216714															PRESENT					OK216714
3443505502			en	CC_BY_4_0													MATERIAL_SAMPLE				http://bins.boldsystems.org/index.php/Public_RecordView?processid=GBMNE28860-21	OK216338															PRESENT					OK216338
3443505501			en	CC_BY_4_0													MATERIAL_SAMPLE				http://bins.boldsystems.org/index.php/Public_RecordView?processid=GBMNE28761-21	OK216437															PRESENT					OK216437
3443505500			en	CC_BY_4_0													MATERIAL_SAMPLE				http://bins.boldsystems.org/index.php/Public_RecordView?processid=GBMNE28662-21	OK216536															PRESENT					OK216536
3443505499			en	CC_BY_4_0													MATERIAL_SAMPLE				http://bins.boldsystems.org/index.php/Public_RecordView?processid=GBMNE28563-21	OK216635															PRESENT					OK216635
3443505498			en	CC_BY_4_0													MATERIAL_SAMPLE				http://bins.boldsystems.org/index.php/Public_RecordView?processid=GBMNE28464-21	OK216734															PRESENT					OK216734
3443503474			en	CC_BY_4_0													MATERIAL_SAMPLE				http://bins.boldsystems.org/index.php/Public_RecordView?processid=GBMNE28830-21	OK216368															PRESENT					OK216368
3443503473			en	CC_BY_4_0													MATERIAL_SAMPLE				http://bins.boldsystems.org/index.php/Public_RecordView?processid=GBMNE28786-21	OK216412															PRESENT					OK216412
3443503472			en	CC_BY_4_0													MATERIAL_SAMPLE				http://bins.boldsystems.org/index.php/Public_RecordView?processid=GBMNE28731-21	OK216467															PRESENT					OK216467
3443503471			en	CC_BY_4_0													MATERIAL_SAMPLE				http://bins.boldsystems.org/index.php/Public_RecordView?processid=GBMNE28687-21	OK216511															PRESENT					OK216511
3443503470			en	CC_BY_4_0													MATERIAL_SAMPLE				http://bins.boldsystems.org/index.php/Public_RecordView?processid=GBMNE28632-21	OK216566															PRESENT					OK216566
3443503469			en	CC_BY_4_0													MATERIAL_SAMPLE				http://bins.boldsystems.org/index.php/Public_RecordView?processid=GBMNE28588-21	OK216610															PRESENT					OK216610
3443503468			en	CC_BY_4_0													MATERIAL_SAMPLE				http://bins.boldsystems.org/index.php/Public_RecordView?processid=GBMNE28533-21	OK216665															PRESENT					OK216665
3443503467			en	CC_BY_4_0													MATERIAL_SAMPLE				http://bins.boldsystems.org/index.php/Public_RecordView?processid=GBMNE28489-21	OK216709															PRESENT					OK216709
3443494503			en	CC_BY_4_0													MATERIAL_SAMPLE				http://bins.boldsystems.org/index.php/Public_RecordView?processid=GBMNE28820-21	OK216378															PRESENT					OK216378
3443494502			en	CC_BY_4_0													MATERIAL_SAMPLE				http://bins.boldsystems.org/index.php/Public_RecordView?processid=GBMNE28776-21	OK216422															PRESENT					OK216422
3443494501			en	CC_BY_4_0													MATERIAL_SAMPLE				http://bins.boldsystems.org/index.php/Public_RecordView?processid=GBMNE28721-21	OK216477															PRESENT					OK216477
3443494500			en	CC_BY_4_0													MATERIAL_SAMPLE				http://bins.boldsystems.org/index.php/Public_RecordView?processid=GBMNE28677-21	OK216521															PRESENT					OK216521
3443494499			en	CC_BY_4_0													MATERIAL_SAMPLE				http://bins.boldsystems.org/index.php/Public_RecordView?processid=GBMNE28622-21	OK216576															PRESENT					OK216576
3443494498			en	CC_BY_4_0													MATERIAL_SAMPLE				http://bins.boldsystems.org/index.php/Public_RecordView?processid=GBMNE28578-21	OK216620															PRESENT					OK216620
3443494497			en	CC_BY_4_0													MATERIAL_SAMPLE				http://bins.boldsystems.org/index.php/Public_RecordView?processid=GBMNE28523-21	OK216675															PRESENT					OK216675
3443494496			en	CC_BY_4_0													MATERIAL_SAMPLE				http://bins.boldsystems.org/index.php/Public_RecordView?processid=GBMNE28479-21	OK216719															PRESENT					OK216719
3443493524			en	CC_BY_4_0													MATERIAL_SAMPLE				http://bins.boldsystems.org/index.php/Public_RecordView?processid=GBMNE28815-21	OK216383															PRESENT					OK216383
3443493523			en	CC_BY_4_0													MATERIAL_SAMPLE				http://bins.boldsystems.org/index.php/Public_RecordView?processid=GBMNE28716-21	OK216482															PRESENT					OK216482
3443493522			en	CC_BY_4_0													MATERIAL_SAMPLE				http://bins.boldsystems.org/index.php/Public_RecordView?processid=GBMNE28617-21	OK216581															PRESENT					OK216581
3443493521			en	CC_BY_4_0													MATERIAL_SAMPLE				http://bins.boldsystems.org/index.php/Public_RecordView?processid=GBMNE28590-21	OK216608															PRESENT					OK216608
3443493520			en	CC_BY_4_0													MATERIAL_SAMPLE				http://bins.boldsystems.org/index.php/Public_RecordView?processid=GBMNE28518-21	OK216680															PRESENT					OK216680
3443493519			en	CC_BY_4_0													MATERIAL_SAMPLE				http://bins.boldsystems.org/index.php/Public_RecordView?processid=GBMNE28491-21	OK216707															PRESENT					OK216707
3443487588			en	CC_BY_4_0													MATERIAL_SAMPLE				http://bins.boldsystems.org/index.php/Public_RecordView?processid=GBMNE28835-21	OK216363															PRESENT					OK216363
3443487587			en	CC_BY_4_0													MATERIAL_SAMPLE				http://bins.boldsystems.org/index.php/Public_RecordView?processid=GBMNE28736-21	OK216462															PRESENT					OK216462
3443487586			en	CC_BY_4_0													MATERIAL_SAMPLE				http://bins.boldsystems.org/index.php/Public_RecordView?processid=GBMNE28637-21	OK216561															PRESENT					OK216561
3443487585			en	CC_BY_4_0													MATERIAL_SAMPLE				http://bins.boldsystems.org/index.php/Public_RecordView?processid=GBMNE28538-21	OK216660															PRESENT					OK216660
3443486438			en	CC_BY_4_0													MATERIAL_SAMPLE				http://bins.boldsystems.org/index.php/Public_RecordView?processid=GBMNE28773-21	OK216425															PRESENT					OK216425
3443486437			en	CC_BY_4_0													MATERIAL_SAMPLE				http://bins.boldsystems.org/index.php/Public_RecordView?processid=GBMNE28674-21	OK216524															PRESENT					OK216524
3443486436			en	CC_BY_4_0													MATERIAL_SAMPLE				http://bins.boldsystems.org/index.php/Public_RecordView?processid=GBMNE28575-21	OK216623															PRESENT					OK216623
3443486435			en	CC_BY_4_0													MATERIAL_SAMPLE				http://bins.boldsystems.org/index.php/Public_RecordView?processid=GBMNE28520-21	OK216678															PRESENT					OK216678
3443486434			en	CC_BY_4_0													MATERIAL_SAMPLE				http://bins.boldsystems.org/index.php/Public_RecordView?processid=GBMNE28476-21	OK216722															PRESENT					OK216722
3443485795			en	CC_BY_4_0													MATERIAL_SAMPLE				http://bins.boldsystems.org/index.php/Public_RecordView?processid=GBMNE28845-21	OK216353															PRESENT					OK216353
3443485794			en	CC_BY_4_0													MATERIAL_SAMPLE				http://bins.boldsystems.org/index.php/Public_RecordView?processid=GBMNE28746-21	OK216452															PRESENT					OK216452
3443485793			en	CC_BY_4_0													MATERIAL_SAMPLE				http://bins.boldsystems.org/index.php/Public_RecordView?processid=GBMNE28647-21	OK216551															PRESENT					OK216551
3443485792			en	CC_BY_4_0													MATERIAL_SAMPLE				http://bins.boldsystems.org/index.php/Public_RecordView?processid=GBMNE28548-21	OK216650															PRESENT					OK216650
3443484668			en	CC_BY_4_0													MATERIAL_SAMPLE				http://bins.boldsystems.org/index.php/Public_RecordView?processid=GBMNE28852-21	OK216346															PRESENT					OK216346
3443484667			en	CC_BY_4_0													MATERIAL_SAMPLE				http://bins.boldsystems.org/index.php/Public_RecordView?processid=GBMNE28753-21	OK216445															PRESENT					OK216445
3443484666			en	CC_BY_4_0													MATERIAL_SAMPLE				http://bins.boldsystems.org/index.php/Public_RecordView?processid=GBMNE28654-21	OK216544															PRESENT					OK216544
3443484665			en	CC_BY_4_0													MATERIAL_SAMPLE				http://bins.boldsystems.org/index.php/Public_RecordView?processid=GBMNE28555-21	OK216643															PRESENT					OK216643
3443484664			en	CC_BY_4_0													MATERIAL_SAMPLE				http://bins.boldsystems.org/index.php/Public_RecordView?processid=GBMNE28500-21	OK216698															PRESENT					OK216698
3443483491			en	CC_BY_4_0													MATERIAL_SAMPLE				http://bins.boldsystems.org/index.php/Public_RecordView?processid=GBMNE28838-21	OK216360															PRESENT					OK216360
3443483490			en	CC_BY_4_0													MATERIAL_SAMPLE				http://bins.boldsystems.org/index.php/Public_RecordView?processid=GBMNE28739-21	OK216459															PRESENT					OK216459
3443478593			en	CC_BY_4_0													MATERIAL_SAMPLE				http://bins.boldsystems.org/index.php/Public_RecordView?processid=GBMNE28805-21	OK216393															PRESENT					OK216393
3443478592			en	CC_BY_4_0													MATERIAL_SAMPLE				http://bins.boldsystems.org/index.php/Public_RecordView?processid=GBMNE28706-21	OK216492															PRESENT					OK216492
3443478591			en	CC_BY_4_0													MATERIAL_SAMPLE				http://bins.boldsystems.org/index.php/Public_RecordView?processid=GBMNE28607-21	OK216591															PRESENT					OK216591
3443478590			en	CC_BY_4_0													MATERIAL_SAMPLE				http://bins.boldsystems.org/index.php/Public_RecordView?processid=GBMNE28580-21	OK216618															PRESENT					OK216618
3443478589			en	CC_BY_4_0													MATERIAL_SAMPLE				http://bins.boldsystems.org/index.php/Public_RecordView?processid=GBMNE28508-21	OK216690															PRESENT					OK216690
3443478588			en	CC_BY_4_0													MATERIAL_SAMPLE				http://bins.boldsystems.org/index.php/Public_RecordView?processid=GBMNE28481-21	OK216717															PRESENT					OK216717
3443477581			en	CC_BY_4_0													MATERIAL_SAMPLE				http://bins.boldsystems.org/index.php/Public_RecordView?processid=GBMNE28832-21	OK216366															PRESENT					OK216366
3443477580			en	CC_BY_4_0													MATERIAL_SAMPLE				http://bins.boldsystems.org/index.php/Public_RecordView?processid=GBMNE28788-21	OK216410															PRESENT					OK216410
3443477579			en	CC_BY_4_0													MATERIAL_SAMPLE				http://bins.boldsystems.org/index.php/Public_RecordView?processid=GBMNE28733-21	OK216465															PRESENT					OK216465
3443477578			en	CC_BY_4_0													MATERIAL_SAMPLE				http://bins.boldsystems.org/index.php/Public_RecordView?processid=GBMNE28689-21	OK216509															PRESENT					OK216509
3443477577			en	CC_BY_4_0													MATERIAL_SAMPLE				http://bins.boldsystems.org/index.php/Public_RecordView?processid=GBMNE28634-21	OK216564															PRESENT					OK216564
3443477576			en	CC_BY_4_0													MATERIAL_SAMPLE				http://bins.boldsystems.org/index.php/Public_RecordView?processid=GBMNE28535-21	OK216663															PRESENT					OK216663
3443475747			en	CC_BY_4_0													MATERIAL_SAMPLE				http://bins.boldsystems.org/index.php/Public_RecordView?processid=GBMNE28842-21	OK216356															PRESENT					OK216356
3443475746			en	CC_BY_4_0													MATERIAL_SAMPLE				http://bins.boldsystems.org/index.php/Public_RecordView?processid=GBMNE28798-21	OK216400															PRESENT					OK216400
3443475745			en	CC_BY_4_0													MATERIAL_SAMPLE				http://bins.boldsystems.org/index.php/Public_RecordView?processid=GBMNE28743-21	OK216455															PRESENT					OK216455
3443475744			en	CC_BY_4_0													MATERIAL_SAMPLE				http://bins.boldsystems.org/index.php/Public_RecordView?processid=GBMNE28699-21	OK216499															PRESENT					OK216499
3443475743			en	CC_BY_4_0													MATERIAL_SAMPLE				http://bins.boldsystems.org/index.php/Public_RecordView?processid=GBMNE28644-21	OK216554															PRESENT					OK216554
3443475742			en	CC_BY_4_0													MATERIAL_SAMPLE				http://bins.boldsystems.org/index.php/Public_RecordView?processid=GBMNE28545-21	OK216653															PRESENT					OK216653
3443468610			en	CC_BY_4_0													MATERIAL_SAMPLE				http://bins.boldsystems.org/index.php/Public_RecordView?processid=GBMNE28840-21	OK216358															PRESENT					OK216358
3443468609			en	CC_BY_4_0													MATERIAL_SAMPLE				http://bins.boldsystems.org/index.php/Public_RecordView?processid=GBMNE28796-21	OK216402															PRESENT					OK216402
3443468608			en	CC_BY_4_0													MATERIAL_SAMPLE				http://bins.boldsystems.org/index.php/Public_RecordView?processid=GBMNE28741-21	OK216457															PRESENT					OK216457
3443468607			en	CC_BY_4_0													MATERIAL_SAMPLE				http://bins.boldsystems.org/index.php/Public_RecordView?processid=GBMNE28697-21	OK216501															PRESENT					OK216501
3443468606			en	CC_BY_4_0													MATERIAL_SAMPLE				http://bins.boldsystems.org/index.php/Public_RecordView?processid=GBMNE28642-21	OK216556															PRESENT					OK216556
3443468605			en	CC_BY_4_0													MATERIAL_SAMPLE				http://bins.boldsystems.org/index.php/Public_RecordView?processid=GBMNE28598-21	OK216600															PRESENT					OK216600
3443468604			en	CC_BY_4_0													MATERIAL_SAMPLE				http://bins.boldsystems.org/index.php/Public_RecordView?processid=GBMNE28543-21	OK216655															PRESENT					OK216655
3443468603			en	CC_BY_4_0													MATERIAL_SAMPLE				http://bins.boldsystems.org/index.php/Public_RecordView?processid=GBMNE28499-21	OK216699															PRESENT					OK216699
3443465689			en	CC_BY_4_0													MATERIAL_SAMPLE				http://bins.boldsystems.org/index.php/Public_RecordView?processid=GBMNE28810-21	OK216388															PRESENT					OK216388
3443465688			en	CC_BY_4_0													MATERIAL_SAMPLE				http://bins.boldsystems.org/index.php/Public_RecordView?processid=GBMNE28766-21	OK216432															PRESENT					OK216432
3443465687			en	CC_BY_4_0													MATERIAL_SAMPLE				http://bins.boldsystems.org/index.php/Public_RecordView?processid=GBMNE28711-21	OK216487															PRESENT					OK216487
3443465686			en	CC_BY_4_0													MATERIAL_SAMPLE				http://bins.boldsystems.org/index.php/Public_RecordView?processid=GBMNE28667-21	OK216531															PRESENT					OK216531
3443465685			en	CC_BY_4_0													MATERIAL_SAMPLE				http://bins.boldsystems.org/index.php/Public_RecordView?processid=GBMNE28612-21	OK216586															PRESENT					OK216586
3443465684			en	CC_BY_4_0													MATERIAL_SAMPLE				http://bins.boldsystems.org/index.php/Public_RecordView?processid=GBMNE28568-21	OK216630															PRESENT					OK216630
3443465683			en	CC_BY_4_0													MATERIAL_SAMPLE				http://bins.boldsystems.org/index.php/Public_RecordView?processid=GBMNE28513-21	OK216685															PRESENT					OK216685
3443465682			en	CC_BY_4_0													MATERIAL_SAMPLE				http://bins.boldsystems.org/index.php/Public_RecordView?processid=GBMNE28469-21	OK216729															PRESENT					OK216729
3443462669			en	CC_BY_4_0													MATERIAL_SAMPLE				http://bins.boldsystems.org/index.php/Public_RecordView?processid=GBMNE28813-21	OK216385															PRESENT					OK216385
3443462668			en	CC_BY_4_0													MATERIAL_SAMPLE				http://bins.boldsystems.org/index.php/Public_RecordView?processid=GBMNE28769-21	OK216429															PRESENT					OK216429
3443462667			en	CC_BY_4_0													MATERIAL_SAMPLE				http://bins.boldsystems.org/index.php/Public_RecordView?processid=GBMNE28714-21	OK216484															PRESENT					OK216484
3443462666			en	CC_BY_4_0													MATERIAL_SAMPLE				http://bins.boldsystems.org/index.php/Public_RecordView?processid=GBMNE28615-21	OK216583															PRESENT					OK216583
3443462665			en	CC_BY_4_0													MATERIAL_SAMPLE				http://bins.boldsystems.org/index.php/Public_RecordView?processid=GBMNE28516-21	OK216682															PRESENT					OK216682
3443460414			en	CC_BY_4_0													MATERIAL_SAMPLE				http://bins.boldsystems.org/index.php/Public_RecordView?processid=GBMNE28560-21	OK216638															PRESENT					OK216638
3443460413			en	CC_BY_4_0													MATERIAL_SAMPLE				http://bins.boldsystems.org/index.php/Public_RecordView?processid=GBMNE28461-21	OK216737															PRESENT					OK216737
3443457553			en	CC_BY_4_0													MATERIAL_SAMPLE				http://bins.boldsystems.org/index.php/Public_RecordView?processid=GBMNE28763-21	OK216435															PRESENT					OK216435
3443457552			en	CC_BY_4_0													MATERIAL_SAMPLE				http://bins.boldsystems.org/index.php/Public_RecordView?processid=GBMNE28664-21	OK216534															PRESENT					OK216534
3443457551			en	CC_BY_4_0													MATERIAL_SAMPLE				http://bins.boldsystems.org/index.php/Public_RecordView?processid=GBMNE28565-21	OK216633															PRESENT					OK216633
3443457550			en	CC_BY_4_0													MATERIAL_SAMPLE				http://bins.boldsystems.org/index.php/Public_RecordView?processid=GBMNE28510-21	OK216688															PRESENT					OK216688
3443457549			en	CC_BY_4_0													MATERIAL_SAMPLE				http://bins.boldsystems.org/index.php/Public_RecordView?processid=GBMNE28466-21	OK216732															PRESENT					OK216732
3443455413			en	CC_BY_4_0													MATERIAL_SAMPLE				http://bins.boldsystems.org/index.php/Public_RecordView?processid=GBMNE28793-21	OK216405															PRESENT					OK216405
3443455412			en	CC_BY_4_0													MATERIAL_SAMPLE				http://bins.boldsystems.org/index.php/Public_RecordView?processid=GBMNE28694-21	OK216504															PRESENT					OK216504
3443455411			en	CC_BY_4_0													MATERIAL_SAMPLE				http://bins.boldsystems.org/index.php/Public_RecordView?processid=GBMNE28595-21	OK216603															PRESENT					OK216603
3443455410			en	CC_BY_4_0													MATERIAL_SAMPLE				http://bins.boldsystems.org/index.php/Public_RecordView?processid=GBMNE28540-21	OK216658															PRESENT					OK216658
3443455409			en	CC_BY_4_0													MATERIAL_SAMPLE				http://bins.boldsystems.org/index.php/Public_RecordView?processid=GBMNE28496-21	OK216702															PRESENT					OK216702
3443454805			en	CC_BY_4_0													MATERIAL_SAMPLE				http://bins.boldsystems.org/index.php/Public_RecordView?processid=GBMNE28855-21	OK216343															PRESENT					OK216343
3443454804			en	CC_BY_4_0													MATERIAL_SAMPLE				http://bins.boldsystems.org/index.php/Public_RecordView?processid=GBMNE28800-21	OK216398															PRESENT					OK216398
3443454803			en	CC_BY_4_0													MATERIAL_SAMPLE				http://bins.boldsystems.org/index.php/Public_RecordView?processid=GBMNE28756-21	OK216442															PRESENT					OK216442
3443454802			en	CC_BY_4_0													MATERIAL_SAMPLE				http://bins.boldsystems.org/index.php/Public_RecordView?processid=GBMNE28701-21	OK216497															PRESENT					OK216497
3443454801			en	CC_BY_4_0													MATERIAL_SAMPLE				http://bins.boldsystems.org/index.php/Public_RecordView?processid=GBMNE28657-21	OK216541															PRESENT					OK216541
3443454800			en	CC_BY_4_0													MATERIAL_SAMPLE				http://bins.boldsystems.org/index.php/Public_RecordView?processid=GBMNE28602-21	OK216596															PRESENT					OK216596
3443454799			en	CC_BY_4_0													MATERIAL_SAMPLE				http://bins.boldsystems.org/index.php/Public_RecordView?processid=GBMNE28558-21	OK216640															PRESENT					OK216640
3443454798			en	CC_BY_4_0													MATERIAL_SAMPLE				http://bins.boldsystems.org/index.php/Public_RecordView?processid=GBMNE28503-21	OK216695															PRESENT					OK216695
3443454797			en	CC_BY_4_0													MATERIAL_SAMPLE				http://bins.boldsystems.org/index.php/Public_RecordView?processid=GBMNE28459-21	Tuti Island01															PRESENT					MZ725449
3443451481			en	CC_BY_4_0													MATERIAL_SAMPLE				http://bins.boldsystems.org/index.php/Public_RecordView?processid=GBMNE28825-21	OK216373															PRESENT					OK216373
3443451480			en	CC_BY_4_0													MATERIAL_SAMPLE				http://bins.boldsystems.org/index.php/Public_RecordView?processid=GBMNE28726-21	OK216472															PRESENT					OK216472
3443451479			en	CC_BY_4_0													MATERIAL_SAMPLE				http://bins.boldsystems.org/index.php/Public_RecordView?processid=GBMNE28627-21	OK216571															PRESENT					OK216571
3443451478			en	CC_BY_4_0													MATERIAL_SAMPLE				http://bins.boldsystems.org/index.php/Public_RecordView?processid=GBMNE28528-21	OK216670															PRESENT					OK216670
3443450345			en	CC_BY_4_0													MATERIAL_SAMPLE				http://bins.boldsystems.org/index.php/Public_RecordView?processid=GBMNE28550-21	OK216648															PRESENT					OK216648
3443447436			en	CC_BY_4_0													MATERIAL_SAMPLE				http://bins.boldsystems.org/index.php/Public_RecordView?processid=GBMNE28783-21	OK216415															PRESENT					OK216415
3443447435			en	CC_BY_4_0													MATERIAL_SAMPLE				http://bins.boldsystems.org/index.php/Public_RecordView?processid=GBMNE28684-21	OK216514															PRESENT					OK216514
3443447434			en	CC_BY_4_0													MATERIAL_SAMPLE				http://bins.boldsystems.org/index.php/Public_RecordView?processid=GBMNE28585-21	OK216613															PRESENT					OK216613
3443447433			en	CC_BY_4_0													MATERIAL_SAMPLE				http://bins.boldsystems.org/index.php/Public_RecordView?processid=GBMNE28530-21	OK216668															PRESENT					OK216668
3443447432			en	CC_BY_4_0													MATERIAL_SAMPLE				http://bins.boldsystems.org/index.php/Public_RecordView?processid=GBMNE28486-21	OK216712															PRESENT					OK216712
3443438518			en	CC_BY_4_0													MATERIAL_SAMPLE				http://bins.boldsystems.org/index.php/Public_RecordView?processid=GBMNE28570-21	OK216628															PRESENT					OK216628
3443438517			en	CC_BY_4_0													MATERIAL_SAMPLE				http://bins.boldsystems.org/index.php/Public_RecordView?processid=GBMNE28471-21	OK216727															PRESENT					OK216727
3442520423			en	CC_BY_4_0													MATERIAL_SAMPLE				http://bins.boldsystems.org/index.php/Public_RecordView?processid=GBMNE28772-21	OK216426															PRESENT					OK216426
3442520422			en	CC_BY_4_0													MATERIAL_SAMPLE				http://bins.boldsystems.org/index.php/Public_RecordView?processid=GBMNE28673-21	OK216525															PRESENT					OK216525
3442520421			en	CC_BY_4_0													MATERIAL_SAMPLE				http://bins.boldsystems.org/index.php/Public_RecordView?processid=GBMNE28574-21	OK216624															PRESENT					OK216624
3442520420			en	CC_BY_4_0													MATERIAL_SAMPLE				http://bins.boldsystems.org/index.php/Public_RecordView?processid=GBMNE28475-21	OK216723															PRESENT					OK216723
3442519770			en	CC_BY_4_0													MATERIAL_SAMPLE				http://bins.boldsystems.org/index.php/Public_RecordView?processid=GBMNE28857-21	OK216341															PRESENT					OK216341
3442519769			en	CC_BY_4_0													MATERIAL_SAMPLE				http://bins.boldsystems.org/index.php/Public_RecordView?processid=GBMNE28802-21	OK216396															PRESENT					OK216396
3442519768			en	CC_BY_4_0													MATERIAL_SAMPLE				http://bins.boldsystems.org/index.php/Public_RecordView?processid=GBMNE28758-21	OK216440															PRESENT					OK216440
3442519767			en	CC_BY_4_0													MATERIAL_SAMPLE				http://bins.boldsystems.org/index.php/Public_RecordView?processid=GBMNE28703-21	OK216495															PRESENT					OK216495
3442519766			en	CC_BY_4_0													MATERIAL_SAMPLE				http://bins.boldsystems.org/index.php/Public_RecordView?processid=GBMNE28659-21	OK216539															PRESENT					OK216539
3442519765			en	CC_BY_4_0													MATERIAL_SAMPLE				http://bins.boldsystems.org/index.php/Public_RecordView?processid=GBMNE28604-21	OK216594															PRESENT					OK216594
3442519764			en	CC_BY_4_0													MATERIAL_SAMPLE				http://bins.boldsystems.org/index.php/Public_RecordView?processid=GBMNE28505-21	OK216693															PRESENT					OK216693
3442516461			en	CC_BY_4_0													MATERIAL_SAMPLE				http://bins.boldsystems.org/index.php/Public_RecordView?processid=GBMNE28750-21	OK216448															PRESENT					OK216448
3442516460			en	CC_BY_4_0													MATERIAL_SAMPLE				http://bins.boldsystems.org/index.php/Public_RecordView?processid=GBMNE28651-21	OK216547															PRESENT					OK216547
3442516459			en	CC_BY_4_0													MATERIAL_SAMPLE				http://bins.boldsystems.org/index.php/Public_RecordView?processid=GBMNE28552-21	OK216646															PRESENT					OK216646
3442515533			en	CC_BY_4_0													MATERIAL_SAMPLE				http://bins.boldsystems.org/index.php/Public_RecordView?processid=GBMNE28824-21	OK216374															PRESENT					OK216374
3442515532			en	CC_BY_4_0													MATERIAL_SAMPLE				http://bins.boldsystems.org/index.php/Public_RecordView?processid=GBMNE28725-21	OK216473															PRESENT					OK216473
3442515531			en	CC_BY_4_0													MATERIAL_SAMPLE				http://bins.boldsystems.org/index.php/Public_RecordView?processid=GBMNE28626-21	OK216572															PRESENT					OK216572
3442515530			en	CC_BY_4_0													MATERIAL_SAMPLE				http://bins.boldsystems.org/index.php/Public_RecordView?processid=GBMNE28527-21	OK216671															PRESENT					OK216671
3442514753			en	CC_BY_4_0													MATERIAL_SAMPLE				http://bins.boldsystems.org/index.php/Public_RecordView?processid=GBMNE28846-21	OK216352															PRESENT					OK216352
3442514752			en	CC_BY_4_0													MATERIAL_SAMPLE				http://bins.boldsystems.org/index.php/Public_RecordView?processid=GBMNE28747-21	OK216451															PRESENT					OK216451
3442514751			en	CC_BY_4_0													MATERIAL_SAMPLE				http://bins.boldsystems.org/index.php/Public_RecordView?processid=GBMNE28648-21	OK216550															PRESENT					OK216550
3442514750			en	CC_BY_4_0													MATERIAL_SAMPLE				http://bins.boldsystems.org/index.php/Public_RecordView?processid=GBMNE28549-21	OK216649															PRESENT					OK216649
3442511493			en	CC_BY_4_0													MATERIAL_SAMPLE				http://bins.boldsystems.org/index.php/Public_RecordView?processid=GBMND38154-21	Sudan_COX1_Haplotype_1															PRESENT					MW197099
3442506621			en	CC_BY_4_0													MATERIAL_SAMPLE				http://bins.boldsystems.org/index.php/Public_RecordView?processid=GBMNE28851-21	OK216347															PRESENT					OK216347
3442506620			en	CC_BY_4_0													MATERIAL_SAMPLE				http://bins.boldsystems.org/index.php/Public_RecordView?processid=GBMNE28752-21	OK216446															PRESENT					OK216446
3442506619			en	CC_BY_4_0													MATERIAL_SAMPLE				http://bins.boldsystems.org/index.php/Public_RecordView?processid=GBMNE28653-21	OK216545															PRESENT					OK216545
3442506618			en	CC_BY_4_0													MATERIAL_SAMPLE				http://bins.boldsystems.org/index.php/Public_RecordView?processid=GBMNE28554-21	OK216644															PRESENT					OK216644
3442489480			en	CC_BY_4_0													MATERIAL_SAMPLE				http://bins.boldsystems.org/index.php/Public_RecordView?processid=GBMNE28837-21	OK216361															PRESENT					OK216361
3442489479			en	CC_BY_4_0													MATERIAL_SAMPLE				http://bins.boldsystems.org/index.php/Public_RecordView?processid=GBMNE28738-21	OK216460															PRESENT					OK216460
3442489478			en	CC_BY_4_0													MATERIAL_SAMPLE				http://bins.boldsystems.org/index.php/Public_RecordView?processid=GBMNE28639-21	OK216559															PRESENT					OK216559
3442488436			en	CC_BY_4_0													MATERIAL_SAMPLE				http://bins.boldsystems.org/index.php/Public_RecordView?processid=GBMNE28826-21	OK216372															PRESENT					OK216372
3442488435			en	CC_BY_4_0													MATERIAL_SAMPLE				http://bins.boldsystems.org/index.php/Public_RecordView?processid=GBMNE28727-21	OK216471															PRESENT					OK216471
3442488434			en	CC_BY_4_0													MATERIAL_SAMPLE				http://bins.boldsystems.org/index.php/Public_RecordView?processid=GBMNE28628-21	OK216570															PRESENT					OK216570
3442488433			en	CC_BY_4_0													MATERIAL_SAMPLE				http://bins.boldsystems.org/index.php/Public_RecordView?processid=GBMNE28529-21	OK216669															PRESENT					OK216669
3442482464			en	CC_BY_4_0													MATERIAL_SAMPLE				http://bins.boldsystems.org/index.php/Public_RecordView?processid=GBMNE28785-21	OK216413															PRESENT					OK216413
3442482463			en	CC_BY_4_0													MATERIAL_SAMPLE				http://bins.boldsystems.org/index.php/Public_RecordView?processid=GBMNE28730-21	OK216468															PRESENT					OK216468
3442482462			en	CC_BY_4_0													MATERIAL_SAMPLE				http://bins.boldsystems.org/index.php/Public_RecordView?processid=GBMNE28686-21	OK216512															PRESENT					OK216512
3442482461			en	CC_BY_4_0													MATERIAL_SAMPLE				http://bins.boldsystems.org/index.php/Public_RecordView?processid=GBMNE28631-21	OK216567															PRESENT					OK216567
3442482460			en	CC_BY_4_0													MATERIAL_SAMPLE				http://bins.boldsystems.org/index.php/Public_RecordView?processid=GBMNE28587-21	OK216611															PRESENT					OK216611
3442482459			en	CC_BY_4_0													MATERIAL_SAMPLE				http://bins.boldsystems.org/index.php/Public_RecordView?processid=GBMNE28532-21	OK216666															PRESENT					OK216666
3442482458			en	CC_BY_4_0													MATERIAL_SAMPLE				http://bins.boldsystems.org/index.php/Public_RecordView?processid=GBMNE28488-21	OK216710															PRESENT					OK216710
3442480699			en	CC_BY_4_0													MATERIAL_SAMPLE				http://bins.boldsystems.org/index.php/Public_RecordView?processid=GBMNE28859-21	OK216339															PRESENT					OK216339
3442480698			en	CC_BY_4_0													MATERIAL_SAMPLE				http://bins.boldsystems.org/index.php/Public_RecordView?processid=GBMNE28804-21	OK216394															PRESENT					OK216394
3442480697			en	CC_BY_4_0													MATERIAL_SAMPLE				http://bins.boldsystems.org/index.php/Public_RecordView?processid=GBMNE28705-21	OK216493															PRESENT					OK216493
3442480696			en	CC_BY_4_0													MATERIAL_SAMPLE				http://bins.boldsystems.org/index.php/Public_RecordView?processid=GBMNE28606-21	OK216592															PRESENT					OK216592
3442480695			en	CC_BY_4_0													MATERIAL_SAMPLE				http://bins.boldsystems.org/index.php/Public_RecordView?processid=GBMNE28507-21	OK216691															PRESENT					OK216691
3442480694			en	CC_BY_4_0													MATERIAL_SAMPLE				http://bins.boldsystems.org/index.php/Public_RecordView?processid=GBMNE28480-21	OK216718															PRESENT					OK216718
3442467669			en	CC_BY_4_0													MATERIAL_SAMPLE				http://bins.boldsystems.org/index.php/Public_RecordView?processid=GBMND38156-21	Sudan_COX1_Haplotype_3															PRESENT					MW197101
3442465702			en	CC_BY_4_0													MATERIAL_SAMPLE				http://bins.boldsystems.org/index.php/Public_RecordView?processid=GBMNE28841-21	OK216357															PRESENT					OK216357
3442465701			en	CC_BY_4_0													MATERIAL_SAMPLE				http://bins.boldsystems.org/index.php/Public_RecordView?processid=GBMNE28797-21	OK216401															PRESENT					OK216401
3442465700			en	CC_BY_4_0													MATERIAL_SAMPLE				http://bins.boldsystems.org/index.php/Public_RecordView?processid=GBMNE28742-21	OK216456															PRESENT					OK216456
3442465699			en	CC_BY_4_0													MATERIAL_SAMPLE				http://bins.boldsystems.org/index.php/Public_RecordView?processid=GBMNE28698-21	OK216500															PRESENT					OK216500
3442465698			en	CC_BY_4_0													MATERIAL_SAMPLE				http://bins.boldsystems.org/index.php/Public_RecordView?processid=GBMNE28643-21	OK216555															PRESENT					OK216555
3442465697			en	CC_BY_4_0													MATERIAL_SAMPLE				http://bins.boldsystems.org/index.php/Public_RecordView?processid=GBMNE28599-21	OK216599															PRESENT					OK216599
3442465696			en	CC_BY_4_0													MATERIAL_SAMPLE				http://bins.boldsystems.org/index.php/Public_RecordView?processid=GBMNE28544-21	OK216654															PRESENT					OK216654
3442464552			en	CC_BY_4_0													MATERIAL_SAMPLE				http://bins.boldsystems.org/index.php/Public_RecordView?processid=GBMNE28849-21	OK216349															PRESENT					OK216349
3442464551			en	CC_BY_4_0													MATERIAL_SAMPLE				http://bins.boldsystems.org/index.php/Public_RecordView?processid=GBMNE28470-21	OK216728															PRESENT					OK216728
3442463400			en	CC_BY_4_0													MATERIAL_SAMPLE				http://bins.boldsystems.org/index.php/Public_RecordView?processid=GBMNE28827-21	OK216371															PRESENT					OK216371
3442463399			en	CC_BY_4_0													MATERIAL_SAMPLE				http://bins.boldsystems.org/index.php/Public_RecordView?processid=GBMNE28728-21	OK216470															PRESENT					OK216470
3442463398			en	CC_BY_4_0													MATERIAL_SAMPLE				http://bins.boldsystems.org/index.php/Public_RecordView?processid=GBMNE28629-21	OK216569															PRESENT					OK216569
3442462477			en	CC_BY_4_0													MATERIAL_SAMPLE				http://bins.boldsystems.org/index.php/Public_RecordView?processid=GBMNE28806-21	OK216392															PRESENT					OK216392
3442462476			en	CC_BY_4_0													MATERIAL_SAMPLE				http://bins.boldsystems.org/index.php/Public_RecordView?processid=GBMNE28707-21	OK216491															PRESENT					OK216491
3442462475			en	CC_BY_4_0													MATERIAL_SAMPLE				http://bins.boldsystems.org/index.php/Public_RecordView?processid=GBMNE28680-21	OK216518															PRESENT					OK216518
3442462474			en	CC_BY_4_0													MATERIAL_SAMPLE				http://bins.boldsystems.org/index.php/Public_RecordView?processid=GBMNE28608-21	OK216590															PRESENT					OK216590
3442462473			en	CC_BY_4_0													MATERIAL_SAMPLE				http://bins.boldsystems.org/index.php/Public_RecordView?processid=GBMNE28581-21	OK216617															PRESENT					OK216617
3442462472			en	CC_BY_4_0													MATERIAL_SAMPLE				http://bins.boldsystems.org/index.php/Public_RecordView?processid=GBMNE28509-21	OK216689															PRESENT					OK216689
3442462471			en	CC_BY_4_0													MATERIAL_SAMPLE				http://bins.boldsystems.org/index.php/Public_RecordView?processid=GBMNE28482-21	OK216716															PRESENT					OK216716
3442461458			en	CC_BY_4_0													MATERIAL_SAMPLE				http://bins.boldsystems.org/index.php/Public_RecordView?processid=GBMNE28809-21	OK216389															PRESENT					OK216389
3442461457			en	CC_BY_4_0													MATERIAL_SAMPLE				http://bins.boldsystems.org/index.php/Public_RecordView?processid=GBMNE28782-21	OK216416															PRESENT					OK216416
3442461456			en	CC_BY_4_0													MATERIAL_SAMPLE				http://bins.boldsystems.org/index.php/Public_RecordView?processid=GBMNE28683-21	OK216515															PRESENT					OK216515
3442461455			en	CC_BY_4_0													MATERIAL_SAMPLE				http://bins.boldsystems.org/index.php/Public_RecordView?processid=GBMNE28584-21	OK216614															PRESENT					OK216614
3442461454			en	CC_BY_4_0													MATERIAL_SAMPLE				http://bins.boldsystems.org/index.php/Public_RecordView?processid=GBMNE28485-21	OK216713															PRESENT					OK216713
3442460437			en	CC_BY_4_0													MATERIAL_SAMPLE				http://bins.boldsystems.org/index.php/Public_RecordView?processid=GBMNE28819-21	OK216379															PRESENT					OK216379
3442460436			en	CC_BY_4_0													MATERIAL_SAMPLE				http://bins.boldsystems.org/index.php/Public_RecordView?processid=GBMNE28792-21	OK216406															PRESENT					OK216406
3442460435			en	CC_BY_4_0													MATERIAL_SAMPLE				http://bins.boldsystems.org/index.php/Public_RecordView?processid=GBMNE28693-21	OK216505															PRESENT					OK216505
3442460434			en	CC_BY_4_0													MATERIAL_SAMPLE				http://bins.boldsystems.org/index.php/Public_RecordView?processid=GBMNE28594-21	OK216604															PRESENT					OK216604
3442460433			en	CC_BY_4_0													MATERIAL_SAMPLE				http://bins.boldsystems.org/index.php/Public_RecordView?processid=GBMNE28495-21	OK216703															PRESENT					OK216703
3442459527			en	CC_BY_4_0													MATERIAL_SAMPLE				http://bins.boldsystems.org/index.php/Public_RecordView?processid=GBMNE28831-21	OK216367															PRESENT					OK216367
3442459526			en	CC_BY_4_0													MATERIAL_SAMPLE				http://bins.boldsystems.org/index.php/Public_RecordView?processid=GBMNE28787-21	OK216411															PRESENT					OK216411
3442459525			en	CC_BY_4_0													MATERIAL_SAMPLE				http://bins.boldsystems.org/index.php/Public_RecordView?processid=GBMNE28732-21	OK216466															PRESENT					OK216466
3442459524			en	CC_BY_4_0													MATERIAL_SAMPLE				http://bins.boldsystems.org/index.php/Public_RecordView?processid=GBMNE28688-21	OK216510															PRESENT					OK216510
3442459523			en	CC_BY_4_0													MATERIAL_SAMPLE				http://bins.boldsystems.org/index.php/Public_RecordView?processid=GBMNE28633-21	OK216565															PRESENT					OK216565
3442459522			en	CC_BY_4_0													MATERIAL_SAMPLE				http://bins.boldsystems.org/index.php/Public_RecordView?processid=GBMNE28589-21	OK216609															PRESENT					OK216609
3442459521			en	CC_BY_4_0													MATERIAL_SAMPLE				http://bins.boldsystems.org/index.php/Public_RecordView?processid=GBMNE28534-21	OK216664															PRESENT					OK216664
3442457419			en	CC_BY_4_0													MATERIAL_SAMPLE				http://bins.boldsystems.org/index.php/Public_RecordView?processid=GBMNE28839-21	OK216359															PRESENT					OK216359
3442457418			en	CC_BY_4_0													MATERIAL_SAMPLE				http://bins.boldsystems.org/index.php/Public_RecordView?processid=GBMNE28460-21	Tuti Island02															PRESENT					MZ725450
3442456435			en	CC_BY_4_0													MATERIAL_SAMPLE				http://bins.boldsystems.org/index.php/Public_RecordView?processid=GBMNE28760-21	OK216438															PRESENT					OK216438
3442456434			en	CC_BY_4_0													MATERIAL_SAMPLE				http://bins.boldsystems.org/index.php/Public_RecordView?processid=GBMNE28661-21	OK216537															PRESENT					OK216537
3442456433			en	CC_BY_4_0													MATERIAL_SAMPLE				http://bins.boldsystems.org/index.php/Public_RecordView?processid=GBMNE28562-21	OK216636															PRESENT					OK216636
3442456432			en	CC_BY_4_0													MATERIAL_SAMPLE				http://bins.boldsystems.org/index.php/Public_RecordView?processid=GBMNE28463-21	OK216735															PRESENT					OK216735
3442455430			en	CC_BY_4_0													MATERIAL_SAMPLE				http://bins.boldsystems.org/index.php/Public_RecordView?processid=GBMNE28817-21	OK216381															PRESENT					OK216381
3442455429			en	CC_BY_4_0													MATERIAL_SAMPLE				http://bins.boldsystems.org/index.php/Public_RecordView?processid=GBMNE28790-21	OK216408															PRESENT					OK216408
3442455428			en	CC_BY_4_0													MATERIAL_SAMPLE				http://bins.boldsystems.org/index.php/Public_RecordView?processid=GBMNE28718-21	OK216480															PRESENT					OK216480
3442455427			en	CC_BY_4_0													MATERIAL_SAMPLE				http://bins.boldsystems.org/index.php/Public_RecordView?processid=GBMNE28691-21	OK216507															PRESENT					OK216507
3442455426			en	CC_BY_4_0													MATERIAL_SAMPLE				http://bins.boldsystems.org/index.php/Public_RecordView?processid=GBMNE28619-21	OK216579															PRESENT					OK216579
3442455425			en	CC_BY_4_0													MATERIAL_SAMPLE				http://bins.boldsystems.org/index.php/Public_RecordView?processid=GBMNE28592-21	OK216606															PRESENT					OK216606
3442455424			en	CC_BY_4_0													MATERIAL_SAMPLE				http://bins.boldsystems.org/index.php/Public_RecordView?processid=GBMNE28493-21	OK216705															PRESENT					OK216705
3442453683			en	CC_BY_4_0													MATERIAL_SAMPLE				http://bins.boldsystems.org/index.php/Public_RecordView?processid=GBMNE28811-21	OK216387															PRESENT					OK216387
3442453682			en	CC_BY_4_0													MATERIAL_SAMPLE				http://bins.boldsystems.org/index.php/Public_RecordView?processid=GBMNE28767-21	OK216431															PRESENT					OK216431
3442453681			en	CC_BY_4_0													MATERIAL_SAMPLE				http://bins.boldsystems.org/index.php/Public_RecordView?processid=GBMNE28712-21	OK216486															PRESENT					OK216486
3442453680			en	CC_BY_4_0													MATERIAL_SAMPLE				http://bins.boldsystems.org/index.php/Public_RecordView?processid=GBMNE28668-21	OK216530															PRESENT					OK216530
3442453679			en	CC_BY_4_0													MATERIAL_SAMPLE				http://bins.boldsystems.org/index.php/Public_RecordView?processid=GBMNE28613-21	OK216585															PRESENT					OK216585
3442453678			en	CC_BY_4_0													MATERIAL_SAMPLE				http://bins.boldsystems.org/index.php/Public_RecordView?processid=GBMNE28569-21	OK216629															PRESENT					OK216629
3442453677			en	CC_BY_4_0													MATERIAL_SAMPLE				http://bins.boldsystems.org/index.php/Public_RecordView?processid=GBMNE28514-21	OK216684															PRESENT					OK216684
3442452399			en	CC_BY_4_0													MATERIAL_SAMPLE				http://bins.boldsystems.org/index.php/Public_RecordView?processid=GBMNE28770-21	OK216428															PRESENT					OK216428
3442452398			en	CC_BY_4_0													MATERIAL_SAMPLE				http://bins.boldsystems.org/index.php/Public_RecordView?processid=GBMNE28671-21	OK216527															PRESENT					OK216527
3442452397			en	CC_BY_4_0													MATERIAL_SAMPLE				http://bins.boldsystems.org/index.php/Public_RecordView?processid=GBMNE28572-21	OK216626															PRESENT					OK216626
3442452396			en	CC_BY_4_0													MATERIAL_SAMPLE				http://bins.boldsystems.org/index.php/Public_RecordView?processid=GBMNE28473-21	OK216725															PRESENT					OK216725
3442451485			en	CC_BY_4_0													MATERIAL_SAMPLE				http://bins.boldsystems.org/index.php/Public_RecordView?processid=GBMNE28775-21	OK216423															PRESENT					OK216423
3442451484			en	CC_BY_4_0													MATERIAL_SAMPLE				http://bins.boldsystems.org/index.php/Public_RecordView?processid=GBMNE28720-21	OK216478															PRESENT					OK216478
3442451483			en	CC_BY_4_0													MATERIAL_SAMPLE				http://bins.boldsystems.org/index.php/Public_RecordView?processid=GBMNE28676-21	OK216522															PRESENT					OK216522
3442451482			en	CC_BY_4_0													MATERIAL_SAMPLE				http://bins.boldsystems.org/index.php/Public_RecordView?processid=GBMNE28621-21	OK216577															PRESENT					OK216577
3442451481			en	CC_BY_4_0													MATERIAL_SAMPLE				http://bins.boldsystems.org/index.php/Public_RecordView?processid=GBMNE28577-21	OK216621															PRESENT					OK216621
3442451480			en	CC_BY_4_0													MATERIAL_SAMPLE				http://bins.boldsystems.org/index.php/Public_RecordView?processid=GBMNE28522-21	OK216676															PRESENT					OK216676
3442451479			en	CC_BY_4_0													MATERIAL_SAMPLE				http://bins.boldsystems.org/index.php/Public_RecordView?processid=GBMNE28478-21	OK216720															PRESENT					OK216720
3442450656			en	CC_BY_4_0													MATERIAL_SAMPLE				http://bins.boldsystems.org/index.php/Public_RecordView?processid=GBMNE28812-21	OK216386															PRESENT					OK216386
3442450655			en	CC_BY_4_0													MATERIAL_SAMPLE				http://bins.boldsystems.org/index.php/Public_RecordView?processid=GBMNE28768-21	OK216430															PRESENT					OK216430
3442450654			en	CC_BY_4_0													MATERIAL_SAMPLE				http://bins.boldsystems.org/index.php/Public_RecordView?processid=GBMNE28713-21	OK216485															PRESENT					OK216485
3442450653			en	CC_BY_4_0													MATERIAL_SAMPLE				http://bins.boldsystems.org/index.php/Public_RecordView?processid=GBMNE28669-21	OK216529															PRESENT					OK216529
3442450652			en	CC_BY_4_0													MATERIAL_SAMPLE				http://bins.boldsystems.org/index.php/Public_RecordView?processid=GBMNE28614-21	OK216584															PRESENT					OK216584
3442450651			en	CC_BY_4_0													MATERIAL_SAMPLE				http://bins.boldsystems.org/index.php/Public_RecordView?processid=GBMNE28515-21	OK216683															PRESENT					OK216683
3442449701			en	CC_BY_4_0													MATERIAL_SAMPLE				http://bins.boldsystems.org/index.php/Public_RecordView?processid=GBMNE28765-21	OK216433															PRESENT					OK216433
3442449700			en	CC_BY_4_0													MATERIAL_SAMPLE				http://bins.boldsystems.org/index.php/Public_RecordView?processid=GBMNE28710-21	OK216488															PRESENT					OK216488
3442449699			en	CC_BY_4_0													MATERIAL_SAMPLE				http://bins.boldsystems.org/index.php/Public_RecordView?processid=GBMNE28666-21	OK216532															PRESENT					OK216532
3442449698			en	CC_BY_4_0													MATERIAL_SAMPLE				http://bins.boldsystems.org/index.php/Public_RecordView?processid=GBMNE28611-21	OK216587															PRESENT					OK216587
3442449697			en	CC_BY_4_0													MATERIAL_SAMPLE				http://bins.boldsystems.org/index.php/Public_RecordView?processid=GBMNE28567-21	OK216631															PRESENT					OK216631
3442449696			en	CC_BY_4_0													MATERIAL_SAMPLE				http://bins.boldsystems.org/index.php/Public_RecordView?processid=GBMNE28512-21	OK216686															PRESENT					OK216686
3442449695			en	CC_BY_4_0													MATERIAL_SAMPLE				http://bins.boldsystems.org/index.php/Public_RecordView?processid=GBMNE28468-21	OK216730															PRESENT					OK216730
3442447599			en	CC_BY_4_0													MATERIAL_SAMPLE				http://bins.boldsystems.org/index.php/Public_RecordView?processid=GBMNE28861-21	MW012492															PRESENT					MW012492
3442447598			en	CC_BY_4_0													MATERIAL_SAMPLE				http://bins.boldsystems.org/index.php/Public_RecordView?processid=GBMNE28762-21	OK216436															PRESENT					OK216436
3442447597			en	CC_BY_4_0													MATERIAL_SAMPLE				http://bins.boldsystems.org/index.php/Public_RecordView?processid=GBMNE28663-21	OK216535															PRESENT					OK216535
3442447596			en	CC_BY_4_0													MATERIAL_SAMPLE				http://bins.boldsystems.org/index.php/Public_RecordView?processid=GBMNE28564-21	OK216634															PRESENT					OK216634
3442447595			en	CC_BY_4_0													MATERIAL_SAMPLE				http://bins.boldsystems.org/index.php/Public_RecordView?processid=GBMNE28465-21	OK216733															PRESENT					OK216733
3442446815			en	CC_BY_4_0													MATERIAL_SAMPLE				http://bins.boldsystems.org/index.php/Public_RecordView?processid=GBMNE28856-21	OK216342															PRESENT					OK216342
3442446814			en	CC_BY_4_0													MATERIAL_SAMPLE				http://bins.boldsystems.org/index.php/Public_RecordView?processid=GBMNE28801-21	OK216397															PRESENT					OK216397
3442446813			en	CC_BY_4_0													MATERIAL_SAMPLE				http://bins.boldsystems.org/index.php/Public_RecordView?processid=GBMNE28757-21	OK216441															PRESENT					OK216441
3442446812			en	CC_BY_4_0													MATERIAL_SAMPLE				http://bins.boldsystems.org/index.php/Public_RecordView?processid=GBMNE28702-21	OK216496															PRESENT					OK216496
3442446811			en	CC_BY_4_0													MATERIAL_SAMPLE				http://bins.boldsystems.org/index.php/Public_RecordView?processid=GBMNE28658-21	OK216540															PRESENT					OK216540
3442446810			en	CC_BY_4_0													MATERIAL_SAMPLE				http://bins.boldsystems.org/index.php/Public_RecordView?processid=GBMNE28603-21	OK216595															PRESENT					OK216595
3442446809			en	CC_BY_4_0													MATERIAL_SAMPLE				http://bins.boldsystems.org/index.php/Public_RecordView?processid=GBMNE28559-21	OK216639															PRESENT					OK216639
3442446808			en	CC_BY_4_0													MATERIAL_SAMPLE				http://bins.boldsystems.org/index.php/Public_RecordView?processid=GBMNE28504-21	OK216694															PRESENT					OK216694
3442444786			en	CC_BY_4_0													MATERIAL_SAMPLE				http://bins.boldsystems.org/index.php/Public_RecordView?processid=GBMNE28844-21	OK216354															PRESENT					OK216354
3442444785			en	CC_BY_4_0													MATERIAL_SAMPLE				http://bins.boldsystems.org/index.php/Public_RecordView?processid=GBMNE28745-21	OK216453															PRESENT					OK216453
3442444784			en	CC_BY_4_0													MATERIAL_SAMPLE				http://bins.boldsystems.org/index.php/Public_RecordView?processid=GBMNE28646-21	OK216552															PRESENT					OK216552
3442444783			en	CC_BY_4_0													MATERIAL_SAMPLE				http://bins.boldsystems.org/index.php/Public_RecordView?processid=GBMNE28547-21	OK216651															PRESENT					OK216651
3442443405			en	CC_BY_4_0													MATERIAL_SAMPLE				http://bins.boldsystems.org/index.php/Public_RecordView?processid=GBMNE28816-21	OK216382															PRESENT					OK216382
3442443404			en	CC_BY_4_0													MATERIAL_SAMPLE				http://bins.boldsystems.org/index.php/Public_RecordView?processid=GBMNE28717-21	OK216481															PRESENT					OK216481
3442443403			en	CC_BY_4_0													MATERIAL_SAMPLE				http://bins.boldsystems.org/index.php/Public_RecordView?processid=GBMNE28690-21	OK216508															PRESENT					OK216508
3442443402			en	CC_BY_4_0													MATERIAL_SAMPLE				http://bins.boldsystems.org/index.php/Public_RecordView?processid=GBMNE28618-21	OK216580															PRESENT					OK216580
3442443401			en	CC_BY_4_0													MATERIAL_SAMPLE				http://bins.boldsystems.org/index.php/Public_RecordView?processid=GBMNE28591-21	OK216607															PRESENT					OK216607
3442443400			en	CC_BY_4_0													MATERIAL_SAMPLE				http://bins.boldsystems.org/index.php/Public_RecordView?processid=GBMNE28519-21	OK216679															PRESENT					OK216679
3442443399			en	CC_BY_4_0													MATERIAL_SAMPLE				http://bins.boldsystems.org/index.php/Public_RecordView?processid=GBMNE28492-21	OK216706															PRESENT					OK216706
3442441614			en	CC_BY_4_0													MATERIAL_SAMPLE				http://bins.boldsystems.org/index.php/Public_RecordView?processid=GBMNE28834-21	OK216364															PRESENT					OK216364
3442441613			en	CC_BY_4_0													MATERIAL_SAMPLE				http://bins.boldsystems.org/index.php/Public_RecordView?processid=GBMNE28735-21	OK216463															PRESENT					OK216463
3442441612			en	CC_BY_4_0													MATERIAL_SAMPLE				http://bins.boldsystems.org/index.php/Public_RecordView?processid=GBMNE28636-21	OK216562															PRESENT					OK216562
3442441611			en	CC_BY_4_0													MATERIAL_SAMPLE				http://bins.boldsystems.org/index.php/Public_RecordView?processid=GBMNE28537-21	OK216661															PRESENT					OK216661
3442440364			en	CC_BY_4_0													MATERIAL_SAMPLE				http://bins.boldsystems.org/index.php/Public_RecordView?processid=GBMNE28829-21	OK216369															PRESENT					OK216369
3442436451			en	CC_BY_4_0													MATERIAL_SAMPLE				http://bins.boldsystems.org/index.php/Public_RecordView?processid=GBMNE28807-21	OK216391															PRESENT					OK216391
3442436450			en	CC_BY_4_0													MATERIAL_SAMPLE				http://bins.boldsystems.org/index.php/Public_RecordView?processid=GBMNE28780-21	OK216418															PRESENT					OK216418
3442436449			en	CC_BY_4_0													MATERIAL_SAMPLE				http://bins.boldsystems.org/index.php/Public_RecordView?processid=GBMNE28708-21	OK216490															PRESENT					OK216490
3442436448			en	CC_BY_4_0													MATERIAL_SAMPLE				http://bins.boldsystems.org/index.php/Public_RecordView?processid=GBMNE28681-21	OK216517															PRESENT					OK216517
3442436447			en	CC_BY_4_0													MATERIAL_SAMPLE				http://bins.boldsystems.org/index.php/Public_RecordView?processid=GBMNE28609-21	OK216589															PRESENT					OK216589
3442436446			en	CC_BY_4_0													MATERIAL_SAMPLE				http://bins.boldsystems.org/index.php/Public_RecordView?processid=GBMNE28582-21	OK216616															PRESENT					OK216616
3442436445			en	CC_BY_4_0													MATERIAL_SAMPLE				http://bins.boldsystems.org/index.php/Public_RecordView?processid=GBMNE28483-21	OK216715															PRESENT					OK216715
3442435484			en	CC_BY_4_0													MATERIAL_SAMPLE				http://bins.boldsystems.org/index.php/Public_RecordView?processid=GBMNE28836-21	OK216362															PRESENT					OK216362
3442435483			en	CC_BY_4_0													MATERIAL_SAMPLE				http://bins.boldsystems.org/index.php/Public_RecordView?processid=GBMNE28737-21	OK216461															PRESENT					OK216461
3442435482			en	CC_BY_4_0													MATERIAL_SAMPLE				http://bins.boldsystems.org/index.php/Public_RecordView?processid=GBMNE28638-21	OK216560															PRESENT					OK216560
3442435481			en	CC_BY_4_0													MATERIAL_SAMPLE				http://bins.boldsystems.org/index.php/Public_RecordView?processid=GBMNE28539-21	OK216659															PRESENT					OK216659
3442432500			en	CC_BY_4_0													MATERIAL_SAMPLE				http://bins.boldsystems.org/index.php/Public_RecordView?processid=GBMNE28822-21	OK216376															PRESENT					OK216376
3442432499			en	CC_BY_4_0													MATERIAL_SAMPLE				http://bins.boldsystems.org/index.php/Public_RecordView?processid=GBMNE28778-21	OK216420															PRESENT					OK216420
3442432498			en	CC_BY_4_0													MATERIAL_SAMPLE				http://bins.boldsystems.org/index.php/Public_RecordView?processid=GBMNE28723-21	OK216475															PRESENT					OK216475
3442432497			en	CC_BY_4_0													MATERIAL_SAMPLE				http://bins.boldsystems.org/index.php/Public_RecordView?processid=GBMNE28679-21	OK216519															PRESENT					OK216519
3442432496			en	CC_BY_4_0													MATERIAL_SAMPLE				http://bins.boldsystems.org/index.php/Public_RecordView?processid=GBMNE28624-21	OK216574															PRESENT					OK216574
3442432495			en	CC_BY_4_0													MATERIAL_SAMPLE				http://bins.boldsystems.org/index.php/Public_RecordView?processid=GBMNE28525-21	OK216673															PRESENT					OK216673
3442431495			en	CC_BY_4_0													MATERIAL_SAMPLE				http://bins.boldsystems.org/index.php/Public_RecordView?processid=GBMNE28795-21	OK216403															PRESENT					OK216403
3442431494			en	CC_BY_4_0													MATERIAL_SAMPLE				http://bins.boldsystems.org/index.php/Public_RecordView?processid=GBMNE28740-21	OK216458															PRESENT					OK216458
3442431493			en	CC_BY_4_0													MATERIAL_SAMPLE				http://bins.boldsystems.org/index.php/Public_RecordView?processid=GBMNE28696-21	OK216502															PRESENT					OK216502
3442431492			en	CC_BY_4_0													MATERIAL_SAMPLE				http://bins.boldsystems.org/index.php/Public_RecordView?processid=GBMNE28641-21	OK216557															PRESENT					OK216557
3442431491			en	CC_BY_4_0													MATERIAL_SAMPLE				http://bins.boldsystems.org/index.php/Public_RecordView?processid=GBMNE28597-21	OK216601															PRESENT					OK216601
3442431490			en	CC_BY_4_0													MATERIAL_SAMPLE				http://bins.boldsystems.org/index.php/Public_RecordView?processid=GBMNE28542-21	OK216656															PRESENT					OK216656
3442431489			en	CC_BY_4_0													MATERIAL_SAMPLE				http://bins.boldsystems.org/index.php/Public_RecordView?processid=GBMNE28498-21	OK216700															PRESENT					OK216700
3442430426			en	CC_BY_4_0													MATERIAL_SAMPLE				http://bins.boldsystems.org/index.php/Public_RecordView?processid=GBMNE28670-21	OK216528															PRESENT					OK216528
3442430425			en	CC_BY_4_0													MATERIAL_SAMPLE				http://bins.boldsystems.org/index.php/Public_RecordView?processid=GBMNE28571-21	OK216627															PRESENT					OK216627
3442430424			en	CC_BY_4_0													MATERIAL_SAMPLE				http://bins.boldsystems.org/index.php/Public_RecordView?processid=GBMNE28472-21	OK216726															PRESENT					OK216726
3442429763			en	CC_BY_4_0													MATERIAL_SAMPLE				http://bins.boldsystems.org/index.php/Public_RecordView?processid=GBMNE28854-21	OK216344															PRESENT					OK216344
3442429762			en	CC_BY_4_0													MATERIAL_SAMPLE				http://bins.boldsystems.org/index.php/Public_RecordView?processid=GBMNE28755-21	OK216443															PRESENT					OK216443
3442429761			en	CC_BY_4_0													MATERIAL_SAMPLE				http://bins.boldsystems.org/index.php/Public_RecordView?processid=GBMNE28700-21	OK216498															PRESENT					OK216498
3442429760			en	CC_BY_4_0													MATERIAL_SAMPLE				http://bins.boldsystems.org/index.php/Public_RecordView?processid=GBMNE28656-21	OK216542															PRESENT					OK216542
3442429759			en	CC_BY_4_0													MATERIAL_SAMPLE				http://bins.boldsystems.org/index.php/Public_RecordView?processid=GBMNE28601-21	OK216597															PRESENT					OK216597
3442429758			en	CC_BY_4_0													MATERIAL_SAMPLE				http://bins.boldsystems.org/index.php/Public_RecordView?processid=GBMNE28557-21	OK216641															PRESENT					OK216641
3442429757			en	CC_BY_4_0													MATERIAL_SAMPLE				http://bins.boldsystems.org/index.php/Public_RecordView?processid=GBMNE28502-21	OK216696															PRESENT					OK216696
3442428507			en	CC_BY_4_0													MATERIAL_SAMPLE				http://bins.boldsystems.org/index.php/Public_RecordView?processid=GBMNE28821-21	OK216377															PRESENT					OK216377
3442428506			en	CC_BY_4_0													MATERIAL_SAMPLE				http://bins.boldsystems.org/index.php/Public_RecordView?processid=GBMNE28777-21	OK216421															PRESENT					OK216421
3442428505			en	CC_BY_4_0													MATERIAL_SAMPLE				http://bins.boldsystems.org/index.php/Public_RecordView?processid=GBMNE28722-21	OK216476															PRESENT					OK216476
3442428504			en	CC_BY_4_0													MATERIAL_SAMPLE				http://bins.boldsystems.org/index.php/Public_RecordView?processid=GBMNE28678-21	OK216520															PRESENT					OK216520
3442428503			en	CC_BY_4_0													MATERIAL_SAMPLE				http://bins.boldsystems.org/index.php/Public_RecordView?processid=GBMNE28623-21	OK216575															PRESENT					OK216575
3442428502			en	CC_BY_4_0													MATERIAL_SAMPLE				http://bins.boldsystems.org/index.php/Public_RecordView?processid=GBMNE28579-21	OK216619															PRESENT					OK216619
3442428501			en	CC_BY_4_0													MATERIAL_SAMPLE				http://bins.boldsystems.org/index.php/Public_RecordView?processid=GBMNE28524-21	OK216674															PRESENT					OK216674
3442426704			en	CC_BY_4_0													MATERIAL_SAMPLE				http://bins.boldsystems.org/index.php/Public_RecordView?processid=GBMNE28847-21	OK216351															PRESENT					OK216351
3442426703			en	CC_BY_4_0													MATERIAL_SAMPLE				http://bins.boldsystems.org/index.php/Public_RecordView?processid=GBMNE28748-21	OK216450															PRESENT					OK216450
3442426702			en	CC_BY_4_0													MATERIAL_SAMPLE				http://bins.boldsystems.org/index.php/Public_RecordView?processid=GBMNE28649-21	OK216549															PRESENT					OK216549
3442422625			en	CC_BY_4_0													MATERIAL_SAMPLE				http://bins.boldsystems.org/index.php/Public_RecordView?processid=GBMNE28814-21	OK216384															PRESENT					OK216384
3442422624			en	CC_BY_4_0													MATERIAL_SAMPLE				http://bins.boldsystems.org/index.php/Public_RecordView?processid=GBMNE28715-21	OK216483															PRESENT					OK216483
3442422623			en	CC_BY_4_0													MATERIAL_SAMPLE				http://bins.boldsystems.org/index.php/Public_RecordView?processid=GBMNE28616-21	OK216582															PRESENT					OK216582
3442422622			en	CC_BY_4_0													MATERIAL_SAMPLE				http://bins.boldsystems.org/index.php/Public_RecordView?processid=GBMNE28517-21	OK216681															PRESENT					OK216681
3442422621			en	CC_BY_4_0													MATERIAL_SAMPLE				http://bins.boldsystems.org/index.php/Public_RecordView?processid=GBMNE28490-21	OK216708															PRESENT					OK216708
3442410590			en	CC_BY_4_0													MATERIAL_SAMPLE				http://bins.boldsystems.org/index.php/Public_RecordView?processid=GBMND48095-21	CUMM40															PRESENT					MW549046
3351888239				CC_BY_4_0			https://www.ebi.ac.uk/ena/browser/view/MW549046										PRESERVED_SPECIMEN				MW549046	CUMM40		Maiby Thankachan													PRESENT					https://www.ebi.ac.uk/ena/browser/api/embl/MW549046			Anopheles stephensi voucher CUMM40 cytochrome c oxidase subunit I (COX1) gene, partial cds mitochondrial.
3351830223				CC_BY_4_0			https://www.ebi.ac.uk/ena/browser/view/MZ725450										PRESERVED_SPECIMEN				MZ725450	Tuti Island02															PRESENT					https://www.ebi.ac.uk/ena/browser/api/embl/MZ725450			Anopheles stephensi voucher Tuti Island02 cytochrome c oxidase subunit I (COX1) gene, partial cds mitochondrial.
3351799113				CC_BY_4_0			https://www.ebi.ac.uk/ena/browser/view/MN954649										MATERIAL_SAMPLE				MN954649			Deepika Panda					FEMALE								PRESENT					https://www.ebi.ac.uk/ena/browser/api/embl/MN954649			Anopheles stephensi isolate ATB27 cytochrome b (Cytb) gene, partial cds mitochondrial.
3351790061				CC_BY_4_0			https://www.ebi.ac.uk/ena/browser/view/MK265740										PRESERVED_SPECIMEN				MK265740	ZOOMENTAs3		B. Chandramohan													PRESENT					https://www.ebi.ac.uk/ena/browser/api/embl/MK265740			Anopheles stephensi voucher ZOOMENTAs3 cytochrome oxidase subunit I (COI) gene, partial cds mitochondrial.
3351640357				CC_BY_4_0			https://www.ebi.ac.uk/ena/browser/view/MH538703										PRESERVED_SPECIMEN				MH538703	BUZOOE-As		B. Chandramohan													PRESENT					https://www.ebi.ac.uk/ena/browser/api/embl/MH538703			Anopheles stephensi voucher BUZOOE-As cytochrome oxidase subunit I (COI) gene, partial cds mitochondrial.
3351633139				CC_BY_4_0			https://www.ebi.ac.uk/ena/browser/view/MK802912										MATERIAL_SAMPLE				MK802912								FEMALE								PRESENT					https://www.ebi.ac.uk/ena/browser/api/embl/MK802912			Anopheles stephensi isolate 16 cytochrome b gene, partial cds mitochondrial.
3351602711				CC_BY_4_0			https://www.ebi.ac.uk/ena/browser/view/MH686264										PRESERVED_SPECIMEN				MH686264	DDS1		D.Vashist													PRESENT					https://www.ebi.ac.uk/ena/browser/api/embl/MH686264			Anopheles stephensi voucher DDS1 cytochrome b gene, partial cds mitochondrial.
3351599238				CC_BY_4_0			https://www.ebi.ac.uk/ena/browser/view/MH538702										PRESERVED_SPECIMEN				MH538702	BUZOOC-As		B. Chandramohan													PRESENT					https://www.ebi.ac.uk/ena/browser/api/embl/MH538702			Anopheles stephensi voucher BUZOOC-As cytochrome oxidase subunit I (COI) gene, partial cds mitochondrial.
3351594156				CC_BY_4_0			https://www.ebi.ac.uk/ena/browser/view/MH538704										PRESERVED_SPECIMEN				MH538704	BUZOOT-As		B. Chandramohan													PRESENT					https://www.ebi.ac.uk/ena/browser/api/embl/MH538704			Anopheles stephensi voucher BUZOOT-As cytochrome oxidase subunit I (COI) gene, partial cds mitochondrial.
3351589359				CC_BY_4_0			https://www.ebi.ac.uk/ena/browser/view/MH538705										PRESERVED_SPECIMEN				MH538705	BUZOOS-As		B. Chandramohan													PRESENT					https://www.ebi.ac.uk/ena/browser/api/embl/MH538705			Anopheles stephensi voucher BUZOOS-As cytochrome oxidase subunit I (COI) gene, partial cds mitochondrial.
3351496750				CC_BY_4_0			https://www.ebi.ac.uk/ena/browser/view/MF975732										MATERIAL_SAMPLE				MF975732								FEMALE								PRESENT					https://www.ebi.ac.uk/ena/browser/api/embl/MF975732			Anopheles stephensi isolate JFN/ZOO/AN.STEPHENSI/MANNAR/F/001 cytochrome b (cytb) gene, partial cds mitochondrial.
3351411047				CC_BY_4_0			https://www.ebi.ac.uk/ena/browser/view/MG970567										PRESERVED_SPECIMEN				MG970567	JFN/ZOO/An._stephensi/Mannar_12															PRESENT					https://www.ebi.ac.uk/ena/browser/api/embl/MG970567			Anopheles stephensi voucher JFN/ZOO/An._stephensi/Mannar_12 cytochrome oxidase subunit 1 (COI) gene, partial cds mitochondrial.
3351385931				CC_BY_4_0			https://www.ebi.ac.uk/ena/browser/view/MG970566										PRESERVED_SPECIMEN				MG970566	JFN/ZOO/An._stephensi/Mannar_10															PRESENT					https://www.ebi.ac.uk/ena/browser/api/embl/MG970566			Anopheles stephensi voucher JFN/ZOO/An._stephensi/Mannar_10 cytochrome oxidase subunit 1 (COI) gene, partial cds mitochondrial.
3351374810				CC_BY_4_0			https://www.ebi.ac.uk/ena/browser/view/MF143582										MATERIAL_SAMPLE				MF143582																PRESENT					https://www.ebi.ac.uk/ena/browser/api/embl/MF143582			Anopheles stephensi strain Chabahar Leucyl Aminopeptidase N1 mRNA, complete cds.
3351322838				CC_BY_4_0			https://www.ebi.ac.uk/ena/browser/view/MF975730										MATERIAL_SAMPLE				MF975730								FEMALE								PRESENT					https://www.ebi.ac.uk/ena/browser/api/embl/MF975730			Anopheles stephensi isolate JFN/ZOO/AN.STEPHENSI/MANNAR/F/006 cytochrome oxidase subunit I (COI) gene, partial cds mitochondrial.
3351320993				CC_BY_4_0			https://www.ebi.ac.uk/ena/browser/view/MF975731										MATERIAL_SAMPLE				MF975731								FEMALE								PRESENT					https://www.ebi.ac.uk/ena/browser/api/embl/MF975731			Anopheles stephensi isolate JFN/ZOO/AN.STEPHENSI/MANNAR/M/004 cytochrome oxidase subunit I (COI) gene, partial cds mitochondrial.
3351196667				CC_BY_4_0			https://www.ebi.ac.uk/ena/browser/view/MF124608										MATERIAL_SAMPLE				MF124608			G. Dharmasiri, Anti Malaria Campaign													PRESENT					https://www.ebi.ac.uk/ena/browser/api/embl/MF124608			Anopheles stephensi isolate X01 cytochrome oxidase subunit I (COI) gene, partial cds mitochondrial.
3351107758				CC_BY_4_0			https://www.ebi.ac.uk/ena/browser/view/LR736014										MATERIAL_SAMPLE				LR736014								FEMALE								PRESENT					https://www.ebi.ac.uk/ena/browser/api/embl/LR736014			Anopheles stephensi mitochondrial partial COI gene for cytochrome oxidase subunit 1, isolate AE6
3351100826				CC_BY_4_0			https://www.ebi.ac.uk/ena/browser/view/LR736012										MATERIAL_SAMPLE				LR736012								FEMALE								PRESENT					https://www.ebi.ac.uk/ena/browser/api/embl/LR736012			Anopheles stephensi mitochondrial partial COI gene for cytochrome oxidase subunit 1, isolate AE4
3351099936				CC_BY_4_0			https://www.ebi.ac.uk/ena/browser/view/LR736013										MATERIAL_SAMPLE				LR736013								FEMALE								PRESENT					https://www.ebi.ac.uk/ena/browser/api/embl/LR736013			Anopheles stephensi mitochondrial partial COI gene for cytochrome oxidase subunit 1, isolate AE5
3351094782				CC_BY_4_0			https://www.ebi.ac.uk/ena/browser/view/MF124609										MATERIAL_SAMPLE				MF124609			G. Dharmasiri, Anti Malaria Campaign													PRESENT					https://www.ebi.ac.uk/ena/browser/api/embl/MF124609			Anopheles stephensi isolate X02 cytochrome oxidase subunit I (COI) gene, partial cds mitochondrial.
3351086956				CC_BY_4_0			https://www.ebi.ac.uk/ena/browser/view/LR736015										MATERIAL_SAMPLE				LR736015								FEMALE								PRESENT					https://www.ebi.ac.uk/ena/browser/api/embl/LR736015			Anopheles stephensi mitochondrial partial COI gene for cytochrome oxidase subunit 1, isolate AE7
3351071617				CC_BY_4_0			https://www.ebi.ac.uk/ena/browser/view/KX148466										MATERIAL_SAMPLE				KX148466																PRESENT					https://www.ebi.ac.uk/ena/browser/api/embl/KX148466			Anopheles stephensi isolate AS21 cytochrome oxidase subunit II (COII) gene, partial cds mitochondrial.
3351049842				CC_BY_4_0			https://www.ebi.ac.uk/ena/browser/view/KY614053										MATERIAL_SAMPLE				KY614053																PRESENT					https://www.ebi.ac.uk/ena/browser/api/embl/KY614053			Anopheles stephensi strain Chabahar Aminopeptidase N1 (APN-1) mRNA, partial cds.
3351014959				CC_BY_4_0			https://www.ebi.ac.uk/ena/browser/view/KX148467										MATERIAL_SAMPLE				KX148467																PRESENT					https://www.ebi.ac.uk/ena/browser/api/embl/KX148467			Anopheles stephensi isolate AS16 cytochrome oxidase subunit II (COII) gene, partial cds mitochondrial.
3350926473				CC_BY_4_0			https://www.ebi.ac.uk/ena/browser/view/KU928318										MATERIAL_SAMPLE				KU928318			M.A. Gorouhi													PRESENT					https://www.ebi.ac.uk/ena/browser/api/embl/KU928318			Anopheles stephensi strain Chah-Bahar isolate BEDRCS02 voltage-gated sodium channel (VGSC) gene, partial cds.
3350918606				CC_BY_4_0			https://www.ebi.ac.uk/ena/browser/view/KU928319										MATERIAL_SAMPLE				KU928319			M.A. Gorouhi													PRESENT					https://www.ebi.ac.uk/ena/browser/api/embl/KU928319			Anopheles stephensi strain Chah-Bahar isolate BEDRCS03 voltage-gated sodium channel (VGSC) gene, partial cds.
3350900139				CC_BY_4_0			https://www.ebi.ac.uk/ena/browser/view/KU878973										MATERIAL_SAMPLE				KU878973																PRESENT					https://www.ebi.ac.uk/ena/browser/api/embl/KU878973			Anopheles stephensi cytochrome oxidase subunit II (COX2) gene, partial cds mitochondrial.
3350750714				CC_BY_4_0			https://www.ebi.ac.uk/ena/browser/view/KR779999										MATERIAL_SAMPLE				KR779999			Kuldeep Gupta, Mithilesh Kajla					FEMALE								PRESENT					https://www.ebi.ac.uk/ena/browser/api/embl/KR779999			Anopheles stephensi signal transducer and activator of transcription A (STAT-A) mRNA, complete cds.
3350461550				CC_BY_4_0			https://www.ebi.ac.uk/ena/browser/view/KJ573523										MATERIAL_SAMPLE				KJ573523			S.Shabani													PRESENT					https://www.ebi.ac.uk/ena/browser/api/embl/KJ573523			Anopheles stephensi kurtz protein gene, partial cds.
3350458934				CC_BY_4_0			https://www.ebi.ac.uk/ena/browser/view/KF815526										PRESERVED_SPECIMEN				KF815526	OUNHM.ART.2013.		Sambashiva D													PRESENT					https://www.ebi.ac.uk/ena/browser/api/embl/KF815526			UNVERIFIED: Anopheles stephensi cytochrome oxidase subunit 1-like gene, partial sequence mitochondrial.
3350438380				CC_BY_4_0			https://www.ebi.ac.uk/ena/browser/view/KF406700										PRESERVED_SPECIMEN				KF406700	NIBGE MOS-00051		W Akram													PRESENT					https://www.ebi.ac.uk/ena/browser/api/embl/KF406700			Anopheles stephensi voucher NIBGE MOS-00051 cytochrome oxidase subunit 1 (COI) gene, partial cds mitochondrial.
3350438379				CC_BY_4_0			https://www.ebi.ac.uk/ena/browser/view/KF406692										PRESERVED_SPECIMEN				KF406692	NIBGE MOS-00123		Jehan Ara													PRESENT					https://www.ebi.ac.uk/ena/browser/api/embl/KF406692			Anopheles stephensi voucher NIBGE MOS-00123 cytochrome oxidase subunit 1 (COI) gene, partial cds mitochondrial.
3350369471				CC_BY_4_0			https://www.ebi.ac.uk/ena/browser/view/KF406691										PRESERVED_SPECIMEN				KF406691	NIBGE MOS-00124		Jehan Ara													PRESENT					https://www.ebi.ac.uk/ena/browser/api/embl/KF406691			Anopheles stephensi voucher NIBGE MOS-00124 cytochrome oxidase subunit 1 (COI) gene, partial cds mitochondrial.
3350340376				CC_BY_4_0			https://www.ebi.ac.uk/ena/browser/view/KF406690										PRESERVED_SPECIMEN				KF406690	NIBGE MOS-00125		Jehan Ara													PRESENT					https://www.ebi.ac.uk/ena/browser/api/embl/KF406690			Anopheles stephensi voucher NIBGE MOS-00125 cytochrome oxidase subunit 1 (COI) gene, partial cds mitochondrial.
3350308303				CC_BY_4_0			https://www.ebi.ac.uk/ena/browser/view/KJ528889										MATERIAL_SAMPLE				KJ528889			Emad I. Khater, Mohammed M. Sowilem & Kashif Munawar					FEMALE								PRESENT					https://www.ebi.ac.uk/ena/browser/api/embl/KJ528889			Anopheles stephensi haplotype AstKSA19 cytochrome c oxidase subunit 1 (COI) gene, partial cds mitochondrial.
3350228046				CC_BY_4_0			https://www.ebi.ac.uk/ena/browser/view/JN983415										MATERIAL_SAMPLE				JN983415			Navid Dinparast													PRESENT					https://www.ebi.ac.uk/ena/browser/api/embl/JN983415			Anopheles stephensi strain Pi57 cytochrome P450 (CYP6Z1) gene, exon 1 and partial cds.
3350176119				CC_BY_4_0			https://www.ebi.ac.uk/ena/browser/view/JN983414										MATERIAL_SAMPLE				JN983414			Navid Dinparast													PRESENT					https://www.ebi.ac.uk/ena/browser/api/embl/JN983414			Anopheles stephensi strain Pi65 cytochrome P450 (CYP6Z1) gene, exon 1 and partial cds.
3350168093				CC_BY_4_0			https://www.ebi.ac.uk/ena/browser/view/JN983411										MATERIAL_SAMPLE				JN983411			Navid Dinparast													PRESENT					https://www.ebi.ac.uk/ena/browser/api/embl/JN983411			Anopheles stephensi strain Sa91 cytochrome P450 (CYP6Z1) gene, exon 1 and partial cds.
3350159145				CC_BY_4_0			https://www.ebi.ac.uk/ena/browser/view/JN983410										MATERIAL_SAMPLE				JN983410			Navid Dinparast													PRESENT					https://www.ebi.ac.uk/ena/browser/api/embl/JN983410			Anopheles stephensi strain Ra3 cytochrome P450 (CYP6Z1) gene, exon 1 and partial cds.
3350143065				CC_BY_4_0			https://www.ebi.ac.uk/ena/browser/view/JN983413										MATERIAL_SAMPLE				JN983413			Navid Dinparast													PRESENT					https://www.ebi.ac.uk/ena/browser/api/embl/JN983413			Anopheles stephensi strain Pi18 cytochrome P450 (CYP6Z1) gene, exon 1 and partial cds.
3350132228				CC_BY_4_0			https://www.ebi.ac.uk/ena/browser/view/JX624228										PRESERVED_SPECIMEN				JX624228	UMZD224															PRESENT					https://www.ebi.ac.uk/ena/browser/api/embl/JX624228			Anopheles stephensi voucher UMZD224 28S ribosomal RNA gene, partial sequence.
3350120295				CC_BY_4_0			https://www.ebi.ac.uk/ena/browser/view/JN983412										MATERIAL_SAMPLE				JN983412			Navid Dinparast													PRESENT					https://www.ebi.ac.uk/ena/browser/api/embl/JN983412			Anopheles stephensi strain Pi31 cytochrome P450 (CYP6Z1) gene, exon 1 and partial cds.
3349965596				CC_BY_4_0			https://www.ebi.ac.uk/ena/browser/view/GU908046										PRESERVED_SPECIMEN				GU908046	AF425844															PRESENT					https://www.ebi.ac.uk/ena/browser/api/embl/GU908046			Anopheles stephensi voucher AF425844 cytochrome oxidase subunit 1 (COI) gene, partial cds mitochondrial.
3349708469				CC_BY_4_0			https://www.ebi.ac.uk/ena/browser/view/DQ154166										PRESERVED_SPECIMEN				DQ154166	A13574 VCRCMM															PRESENT					https://www.ebi.ac.uk/ena/browser/api/embl/DQ154166			Anopheles stephensi voucher A13574 VCRCMM cytochrome oxidase subunit I (COI) gene, partial cds mitochondrial.
3349702399				CC_BY_4_0			https://www.ebi.ac.uk/ena/browser/view/FJ210894										MATERIAL_SAMPLE				FJ210894								MALE								PRESENT					https://www.ebi.ac.uk/ena/browser/api/embl/FJ210894			Anopheles stephensi isolate NHM 11523 cytochrome c oxidase subunit 1 (COI) gene, partial cds mitochondrial.
3349696024				CC_BY_4_0			https://www.ebi.ac.uk/ena/browser/view/DQ310148										PRESERVED_SPECIMEN				DQ310148	VCRCMM-A 11467															PRESENT					https://www.ebi.ac.uk/ena/browser/api/embl/DQ310148			Anopheles stephensi voucher VCRCMM-A 11467 cytochrome oxidase subunit I (COI) gene, partial cds mitochondrial.
3349689886				CC_BY_4_0			https://www.ebi.ac.uk/ena/browser/view/AY949851										PRESERVED_SPECIMEN				AY949851	STEN1															PRESENT					https://www.ebi.ac.uk/ena/browser/api/embl/AY949851			Anopheles stephensi voucher STEN1 cytochrome oxidase subunit II gene, partial cds mitochondrial.
3349674297				CC_BY_4_0			https://www.ebi.ac.uk/ena/browser/view/FJ210893										MATERIAL_SAMPLE				FJ210893								MALE								PRESENT					https://www.ebi.ac.uk/ena/browser/api/embl/FJ210893			Anopheles stephensi isolate NHM 11522 cytochrome c oxidase subunit 1 (COI) gene, partial cds mitochondrial.
3349648891				CC_BY_4_0			https://www.ebi.ac.uk/ena/browser/view/DQ310143										PRESERVED_SPECIMEN				DQ310143	VCRCMM-A 13667															PRESENT					https://www.ebi.ac.uk/ena/browser/api/embl/DQ310143			Anopheles stephensi voucher VCRCMM-A 13667 cytochrome oxidase subunit I (COI) gene, partial cds mitochondrial.
3349560116				CC_BY_4_0			https://www.ebi.ac.uk/ena/browser/view/AF181268										PRESERVED_SPECIMEN				AF181268	LDS:code 146															PRESENT					https://www.ebi.ac.uk/ena/browser/api/embl/AF181268			Anopheles stephensi cytochrome oxidase I (COI) gene, partial cds mitochondrial.
3349544117				CC_BY_4_0			https://www.ebi.ac.uk/ena/browser/view/AF181267										PRESERVED_SPECIMEN				AF181267	LDS:code 131															PRESENT					https://www.ebi.ac.uk/ena/browser/api/embl/AF181267			Anopheles stephensi cytochrome oxidase I (COI) gene, partial cds mitochondrial.
3349524079				CC_BY_4_0			https://www.ebi.ac.uk/ena/browser/view/AF181266										PRESERVED_SPECIMEN				AF181266	LDS:code 135															PRESENT					https://www.ebi.ac.uk/ena/browser/api/embl/AF181266			Anopheles stephensi cytochrome oxidase I (COI) gene, partial cds mitochondrial.
3349513622				CC_BY_4_0			https://www.ebi.ac.uk/ena/browser/view/MT899149										PRESERVED_SPECIMEN				MT899149	ST18		Lakshmi K V													PRESENT					https://www.ebi.ac.uk/ena/browser/api/embl/MT899149			Anopheles stephensi voucher ST18 cytochrome c oxidase subunit I (COX1) gene, partial cds mitochondrial.
3349469514				CC_BY_4_0			https://www.ebi.ac.uk/ena/browser/view/MW197101										PRESERVED_SPECIMEN				MW197101	Sudan_COX1_Haplotype_3															PRESENT					https://www.ebi.ac.uk/ena/browser/api/embl/MW197101			Anopheles stephensi voucher Sudan_COX1_Haplotype_3 cytochrome c oxidase subunit I (COX1) gene, partial cds mitochondrial.
3349428057				CC_BY_4_0			https://www.ebi.ac.uk/ena/browser/view/MW197099										PRESERVED_SPECIMEN				MW197099	Sudan_COX1_Haplotype_1															PRESENT					https://www.ebi.ac.uk/ena/browser/api/embl/MW197099			Anopheles stephensi voucher Sudan_COX1_Haplotype_1 cytochrome c oxidase subunit I (COX1) gene, partial cds mitochondrial.
3349368418				CC_BY_4_0			https://www.ebi.ac.uk/ena/browser/view/MZ725449										PRESERVED_SPECIMEN				MZ725449	Tuti Island01															PRESENT					https://www.ebi.ac.uk/ena/browser/api/embl/MZ725449			Anopheles stephensi voucher Tuti Island01 cytochrome c oxidase subunit I (COX1) gene, partial cds mitochondrial.
3349336876				CC_BY_4_0			https://www.ebi.ac.uk/ena/browser/view/MN660044										PRESERVED_SPECIMEN				MN660044	CDRL39		A.V. Asha													PRESENT					https://www.ebi.ac.uk/ena/browser/api/embl/MN660044			Anopheles stephensi voucher CDRL39 cytochrome oxidase subunit I gene, partial cds mitochondrial.
3349325383				CC_BY_4_0			https://www.ebi.ac.uk/ena/browser/view/MW197100										PRESERVED_SPECIMEN				MW197100	Sudan_COX1_Haplotype_2															PRESENT					https://www.ebi.ac.uk/ena/browser/api/embl/MW197100			Anopheles stephensi voucher Sudan_COX1_Haplotype_2 cytochrome c oxidase subunit I (COX1) gene, partial cds mitochondrial.
3349279291				CC_BY_4_0			https://www.ebi.ac.uk/ena/browser/view/MN329060										MATERIAL_SAMPLE				MN329060			Deepika Panda					FEMALE								PRESENT					https://www.ebi.ac.uk/ena/browser/api/embl/MN329060			Anopheles stephensi isolate ANST15 cytochrome c oxidase subunit 1 (COI) gene, partial cds mitochondrial.
3349243838				CC_BY_4_0			https://www.ebi.ac.uk/ena/browser/view/MN319577										MATERIAL_SAMPLE				MN319577			Deepika Panda													PRESENT					https://www.ebi.ac.uk/ena/browser/api/embl/MN319577			Anopheles stephensi isolate ANST 315 large subunit ribosomal RNA gene, partial sequence.
3349174003				CC_BY_4_0			https://www.ebi.ac.uk/ena/browser/view/MK265741										PRESERVED_SPECIMEN				MK265741	ZOOMENTAs4		B. Chandramohan													PRESENT					https://www.ebi.ac.uk/ena/browser/api/embl/MK265741			Anopheles stephensi voucher ZOOMENTAs4 cytochrome oxidase subunit I (COI) gene, partial cds mitochondrial.
3349170184				CC_BY_4_0			https://www.ebi.ac.uk/ena/browser/view/MK265745										PRESERVED_SPECIMEN				MK265745	ZOOMENTAs8		B. Chandramohan													PRESENT					https://www.ebi.ac.uk/ena/browser/api/embl/MK265745			Anopheles stephensi voucher ZOOMENTAs8 cytochrome oxidase subunit I (COI) gene, partial cds mitochondrial.
3349165818				CC_BY_4_0			https://www.ebi.ac.uk/ena/browser/view/MK265739										PRESERVED_SPECIMEN				MK265739	ZOOMENTAs2		B. Chandramohan													PRESENT					https://www.ebi.ac.uk/ena/browser/api/embl/MK265739			Anopheles stephensi voucher ZOOMENTAs2 cytochrome oxidase subunit I (COI) gene, partial cds mitochondrial.
3349157006				CC_BY_4_0			https://www.ebi.ac.uk/ena/browser/view/MK265738										PRESERVED_SPECIMEN				MK265738	ZOOMENTAs1		B. Chandramohan													PRESENT					https://www.ebi.ac.uk/ena/browser/api/embl/MK265738			Anopheles stephensi voucher ZOOMENTAs1 cytochrome oxidase subunit I (COI) gene, partial cds mitochondrial.
3349144806				CC_BY_4_0			https://www.ebi.ac.uk/ena/browser/view/MK248685										MATERIAL_SAMPLE				MK248685																PRESENT					https://www.ebi.ac.uk/ena/browser/api/embl/MK248685			Anopheles stephensi isolate JFNZ05 voltage gated sodium channel (VGSC) gene, partial cds.
3349121409				CC_BY_4_0			https://www.ebi.ac.uk/ena/browser/view/MK170098										MATERIAL_SAMPLE				MK170098			J. Camp													PRESENT					https://www.ebi.ac.uk/ena/browser/api/embl/MK170098			Anopheles stephensi from United Arab Emirates cytochrome oxidase subunit I (COI) gene, partial cds mitochondrial.
3349084219				CC_BY_4_0			https://www.ebi.ac.uk/ena/browser/view/MK265743										PRESERVED_SPECIMEN				MK265743	ZOOMNTAs6		B. Chandramohan													PRESENT					https://www.ebi.ac.uk/ena/browser/api/embl/MK265743			Anopheles stephensi voucher ZOOMNTAs6 cytochrome oxidase subunit I (COI) gene, partial cds mitochondrial.
3349071248				CC_BY_4_0			https://www.ebi.ac.uk/ena/browser/view/MK265742										PRESERVED_SPECIMEN				MK265742	ZOOMENTAs5		B. Chandramohan													PRESENT					https://www.ebi.ac.uk/ena/browser/api/embl/MK265742			Anopheles stephensi voucher ZOOMENTAs5 cytochrome oxidase subunit I (COI) gene, partial cds mitochondrial.
3348997734				CC_BY_4_0			https://www.ebi.ac.uk/ena/browser/view/MG970564										PRESERVED_SPECIMEN				MG970564	JFN/ZOO/An._stephensi/Jaffna_01															PRESENT					https://www.ebi.ac.uk/ena/browser/api/embl/MG970564			Anopheles stephensi voucher JFN/ZOO/An._stephensi/Jaffna_01 cytochrome oxidase subunit 1 (COI) gene, partial cds mitochondrial.
3348989799				CC_BY_4_0			https://www.ebi.ac.uk/ena/browser/view/MG686502										PRESERVED_SPECIMEN				MG686502	OUNHMZ.ART.2016.M6		M. Siddaiah													PRESENT					https://www.ebi.ac.uk/ena/browser/api/embl/MG686502			Anopheles stephensi voucher OUNHMZ.ART.2016.M6 cytochrome oxidase subunit I (COI) gene, partial cds mitochondrial.
3348989463				CC_BY_4_0			https://www.ebi.ac.uk/ena/browser/view/MG571266										MATERIAL_SAMPLE				MG571266			D.Vashist					FEMALE								PRESENT					https://www.ebi.ac.uk/ena/browser/api/embl/MG571266			Anopheles stephensi isolate ST1 cytochrome oxidase subunit 1 (COI) gene, partial cds mitochondrial.
3348987105				CC_BY_4_0			https://www.ebi.ac.uk/ena/browser/view/MK265744										PRESERVED_SPECIMEN				MK265744	ZOOMENTAs7		B. Chandramohan													PRESENT					https://www.ebi.ac.uk/ena/browser/api/embl/MK265744			Anopheles stephensi voucher ZOOMENTAs7 cytochrome oxidase subunit I (COI) gene, partial cds mitochondrial.
3348922659				CC_BY_4_0			https://www.ebi.ac.uk/ena/browser/view/MG970565										PRESERVED_SPECIMEN				MG970565	JFN/ZOO/An._stephensi/Jaffna_02															PRESENT					https://www.ebi.ac.uk/ena/browser/api/embl/MG970565			Anopheles stephensi voucher JFN/ZOO/An._stephensi/Jaffna_02 cytochrome oxidase subunit 1 (COI) gene, partial cds mitochondrial.
3348852885				CC_BY_4_0			https://www.ebi.ac.uk/ena/browser/view/MF975726										MATERIAL_SAMPLE				MF975726								FEMALE								PRESENT					https://www.ebi.ac.uk/ena/browser/api/embl/MF975726			Anopheles stephensi isolate JFN/ZOO/AN.STEPHENSI/MANNAR/M/002 cytochrome oxidase subunit I (COI) gene, partial cds mitochondrial.
3348804892				CC_BY_4_0			https://www.ebi.ac.uk/ena/browser/view/MF975727										MATERIAL_SAMPLE				MF975727								FEMALE								PRESENT					https://www.ebi.ac.uk/ena/browser/api/embl/MF975727			Anopheles stephensi isolate JFN/ZOO/AN.STEPHENSI/MANNAR/F/004 cytochrome oxidase subunit I (COI) gene, partial cds mitochondrial.
3348787521				CC_BY_4_0			https://www.ebi.ac.uk/ena/browser/view/MF975728										MATERIAL_SAMPLE				MF975728								FEMALE								PRESENT					https://www.ebi.ac.uk/ena/browser/api/embl/MF975728			Anopheles stephensi isolate JFN/ZOO/AN.STEPHENSI/MANNAR/F/005 cytochrome oxidase subunit I (COI) gene, partial cds mitochondrial.
3348772764				CC_BY_4_0			https://www.ebi.ac.uk/ena/browser/view/MF975733										MATERIAL_SAMPLE				MF975733								FEMALE								PRESENT					https://www.ebi.ac.uk/ena/browser/api/embl/MF975733			Anopheles stephensi isolate JFN/ZOO/AN.STEPHENSI/MANNAR/F/002 cytochrome b (cytb) gene, partial cds mitochondrial.
3348769945				CC_BY_4_0			https://www.ebi.ac.uk/ena/browser/view/MF975722										MATERIAL_SAMPLE				MF975722								FEMALE								PRESENT					https://www.ebi.ac.uk/ena/browser/api/embl/MF975722			Anopheles stephensi isolate JFN/ZOO/AN.STEPHENSI/MANNAR/F/001 cytochrome oxidase subunit I (COI) gene, partial cds mitochondrial.
3348757960				CC_BY_4_0			https://www.ebi.ac.uk/ena/browser/view/MF975737										MATERIAL_SAMPLE				MF975737								FEMALE								PRESENT					https://www.ebi.ac.uk/ena/browser/api/embl/MF975737			Anopheles stephensi isolate JFN/ZOO/AN.STEPHENSI/MANNAR/F/006 cytochrome b (cytb) gene, partial cds mitochondrial.
3348748085				CC_BY_4_0			https://www.ebi.ac.uk/ena/browser/view/MF975723										MATERIAL_SAMPLE				MF975723								FEMALE								PRESENT					https://www.ebi.ac.uk/ena/browser/api/embl/MF975723			Anopheles stephensi isolate JFN/ZOO/AN.STEPHENSI/MANNAR/F/002 cytochrome oxidase subunit I (COI) gene, partial cds mitochondrial.
3348700588				CC_BY_4_0			https://www.ebi.ac.uk/ena/browser/view/MF975724										MATERIAL_SAMPLE				MF975724								FEMALE								PRESENT					https://www.ebi.ac.uk/ena/browser/api/embl/MF975724			Anopheles stephensi isolate JFN/ZOO/AN.STEPHENSI/MANNAR/F/003 cytochrome oxidase subunit I (COI) gene, partial cds mitochondrial.
3348676944				CC_BY_4_0			https://www.ebi.ac.uk/ena/browser/view/MF975735										MATERIAL_SAMPLE				MF975735								FEMALE								PRESENT					https://www.ebi.ac.uk/ena/browser/api/embl/MF975735			Anopheles stephensi isolate JFN/ZOO/AN.STEPHENSI/MANNAR/F/004 cytochrome b (cytb) gene, partial cds mitochondrial.
3348664580				CC_BY_4_0			https://www.ebi.ac.uk/ena/browser/view/MF975729										MATERIAL_SAMPLE				MF975729								FEMALE								PRESENT					https://www.ebi.ac.uk/ena/browser/api/embl/MF975729			Anopheles stephensi isolate JFN/ZOO/AN.STEPHENSI/MANNAR/M/003 cytochrome oxidase subunit I (COI) gene, partial cds mitochondrial.
3348653013				CC_BY_4_0			https://www.ebi.ac.uk/ena/browser/view/MF975734										MATERIAL_SAMPLE				MF975734								FEMALE								PRESENT					https://www.ebi.ac.uk/ena/browser/api/embl/MF975734			Anopheles stephensi isolate JFN/ZOO/AN.STEPHENSI/MANNAR/F/003 cytochrome b (cytb) gene, partial cds mitochondrial.
3348620577				CC_BY_4_0			https://www.ebi.ac.uk/ena/browser/view/MF975725										MATERIAL_SAMPLE				MF975725								FEMALE								PRESENT					https://www.ebi.ac.uk/ena/browser/api/embl/MF975725			Anopheles stephensi isolate JFN/ZOO/AN.STEPHENSI/MANNAR/M/001 cytochrome oxidase subunit I (COI) gene, partial cds mitochondrial.
3348591803				CC_BY_4_0			https://www.ebi.ac.uk/ena/browser/view/MF975736										MATERIAL_SAMPLE				MF975736								FEMALE								PRESENT					https://www.ebi.ac.uk/ena/browser/api/embl/MF975736			Anopheles stephensi isolate JFN/ZOO/AN.STEPHENSI/MANNAR/F/005 cytochrome b (cytb) gene, partial cds mitochondrial.
3348520470				CC_BY_4_0			https://www.ebi.ac.uk/ena/browser/view/MF124610										MATERIAL_SAMPLE				MF124610			G. Dharmasiri, Anti Malaria Campaign													PRESENT					https://www.ebi.ac.uk/ena/browser/api/embl/MF124610			Anopheles stephensi isolate X03 cytochrome oxidase subunit I (COI) gene, partial cds mitochondrial.
3348513636				CC_BY_4_0			https://www.ebi.ac.uk/ena/browser/view/LR736010										MATERIAL_SAMPLE				LR736010								FEMALE								PRESENT					https://www.ebi.ac.uk/ena/browser/api/embl/LR736010			Anopheles stephensi mitochondrial partial COI gene for cytochrome oxidase subunit 1, isolate TS4
3348480651				CC_BY_4_0			https://www.ebi.ac.uk/ena/browser/view/KY523042										MATERIAL_SAMPLE				KY523042																PRESENT					https://www.ebi.ac.uk/ena/browser/api/embl/KY523042			Anopheles stephensi strain Chabahar Aminopeptidase N1 (APN-1) mRNA, partial cds.
3348451429				CC_BY_4_0			https://www.ebi.ac.uk/ena/browser/view/MF124611										MATERIAL_SAMPLE				MF124611			G. Dharmasiri, Anti Malaria Campaign													PRESENT					https://www.ebi.ac.uk/ena/browser/api/embl/MF124611			Anopheles stephensi isolate X04 cytochrome oxidase subunit I (COI) gene, partial cds mitochondrial.
3348333513				CC_BY_4_0			https://www.ebi.ac.uk/ena/browser/view/KU928311										MATERIAL_SAMPLE				KU928311			M.A. Gorouhi													PRESENT					https://www.ebi.ac.uk/ena/browser/api/embl/KU928311			Anopheles stephensi strain Chah-Bahar isolate CHBDR01 voltage-gated sodium channel (VGSC) gene, partial cds.
3348287348				CC_BY_4_0			https://www.ebi.ac.uk/ena/browser/view/KU928314										MATERIAL_SAMPLE				KU928314			M.A. Gorouhi													PRESENT					https://www.ebi.ac.uk/ena/browser/api/embl/KU928314			Anopheles stephensi strain Chah-Bahar isolate CHBCR01 voltage-gated sodium channel (VGSC) gene, partial cds.
3348282148				CC_BY_4_0			https://www.ebi.ac.uk/ena/browser/view/KU928312										MATERIAL_SAMPLE				KU928312			M.A. Gorouhi													PRESENT					https://www.ebi.ac.uk/ena/browser/api/embl/KU928312			Anopheles stephensi strain Chah-Bahar isolate CHBDR02 voltage-gated sodium channel (VGSC) gene, partial cds.
3348247227				CC_BY_4_0			https://www.ebi.ac.uk/ena/browser/view/KU928315										MATERIAL_SAMPLE				KU928315			M.A. Gorouhi													PRESENT					https://www.ebi.ac.uk/ena/browser/api/embl/KU928315			Anopheles stephensi strain Chah-Bahar isolate CHBCR02 voltage-gated sodium channel (VGSC) gene, partial cds.
3348235361				CC_BY_4_0			https://www.ebi.ac.uk/ena/browser/view/KU928316										MATERIAL_SAMPLE				KU928316			M.A. Gorouhi													PRESENT					https://www.ebi.ac.uk/ena/browser/api/embl/KU928316			Anopheles stephensi strain Chah-Bahar isolate CHBCR03 voltage-gated sodium channel (VGSC) gene, partial cds.
3348195975				CC_BY_4_0			https://www.ebi.ac.uk/ena/browser/view/KT382827										PRESERVED_SPECIMEN				KT382827	ASTEP20150811V3															PRESENT					https://www.ebi.ac.uk/ena/browser/api/embl/KT382827			Anopheles stephensi voucher ASTEP20150811V3 mitochondrion, complete genome.
3348182226				CC_BY_4_0			https://www.ebi.ac.uk/ena/browser/view/KU928317										MATERIAL_SAMPLE				KU928317			M.A. Gorouhi													PRESENT					https://www.ebi.ac.uk/ena/browser/api/embl/KU928317			Anopheles stephensi strain Chah-Bahar isolate BEDRCS01 voltage-gated sodium channel (VGSC) gene, partial cds.
3348172288				CC_BY_4_0			https://www.ebi.ac.uk/ena/browser/view/KU928313										MATERIAL_SAMPLE				KU928313			M.A. Gorouhi													PRESENT					https://www.ebi.ac.uk/ena/browser/api/embl/KU928313			Anopheles stephensi strain Chah-Bahar isolate CHBDR03 voltage-gated sodium channel (VGSC) gene, partial cds.
3347906282				CC_BY_4_0			https://www.ebi.ac.uk/ena/browser/view/KR817728										PRESERVED_SPECIMEN				KR817728	BUZOO-M-As		C. Vadivalagan													PRESENT					https://www.ebi.ac.uk/ena/browser/api/embl/KR817728			Anopheles stephensi voucher BUZOO-M-As cytochrome c oxidase subunit I (COI) gene, partial cds mitochondrial.
3347898975				CC_BY_4_0			https://www.ebi.ac.uk/ena/browser/view/KR780000										MATERIAL_SAMPLE				KR780000			Kuldeep Gupta, Mithilesh Kajla					FEMALE								PRESENT					https://www.ebi.ac.uk/ena/browser/api/embl/KR780000			Anopheles stephensi signal transducer and activator of transcription B (STAT-B) mRNA, complete cds.
3347546274				CC_BY_4_0			https://www.ebi.ac.uk/ena/browser/view/KP233476										MATERIAL_SAMPLE				KP233476			R. Muthusamy													PRESENT					https://www.ebi.ac.uk/ena/browser/api/embl/KP233476			Anopheles stephensi sodium channel protein (Kdr) gene, partial cds.
3347401520				CC_BY_4_0			https://www.ebi.ac.uk/ena/browser/view/KJ528892										MATERIAL_SAMPLE				KJ528892			Emad I. Khater, Mohammed M. Sowilem & Kashif Munawar					FEMALE								PRESENT					https://www.ebi.ac.uk/ena/browser/api/embl/KJ528892			Anopheles stephensi haplotype AstKSA80 cytochrome c oxidase subunit 1 (COI) gene, partial cds mitochondrial.
3347381324				CC_BY_4_0			https://www.ebi.ac.uk/ena/browser/view/KM052589										MATERIAL_SAMPLE				KM052589			Emad I. Khater, Mohammed M. Sowilem & Kashif Munawar					FEMALE								PRESENT					https://www.ebi.ac.uk/ena/browser/api/embl/KM052589			Anopheles stephensi isolate AstKSA43 internal transcribed spacer 2, partial sequence.
3347350147				CC_BY_4_0			https://www.ebi.ac.uk/ena/browser/view/KJ528887										MATERIAL_SAMPLE				KJ528887			Emad I. Khater, Mohammed M. Sowilem & Kashif Munawar					FEMALE								PRESENT					https://www.ebi.ac.uk/ena/browser/api/embl/KJ528887			Anopheles stephensi haplotype AstKSA1 cytochrome c oxidase subunit 1 (COI) gene, partial cds mitochondrial.
3347348316				CC_BY_4_0			https://www.ebi.ac.uk/ena/browser/view/KF406686										PRESERVED_SPECIMEN				KF406686	NIBGE MOS-01186		W Akram													PRESENT					https://www.ebi.ac.uk/ena/browser/api/embl/KF406686			Anopheles stephensi voucher NIBGE MOS-01186 cytochrome oxidase subunit 1 (COI) gene, partial cds mitochondrial.
3347345320				CC_BY_4_0			https://www.ebi.ac.uk/ena/browser/view/KJ528894										MATERIAL_SAMPLE				KJ528894			Emad I. Khater, Mohammed M. Sowilem & Kashif Munawar					FEMALE								PRESENT					https://www.ebi.ac.uk/ena/browser/api/embl/KJ528894			Anopheles stephensi haplotype AstKSA96 cytochrome c oxidase subunit 1 (COI) gene, partial cds mitochondrial.
3347330137				CC_BY_4_0			https://www.ebi.ac.uk/ena/browser/view/KJ528888										MATERIAL_SAMPLE				KJ528888			Emad I. Khater, Mohammed M. Sowilem & Kashif Munawar					FEMALE								PRESENT					https://www.ebi.ac.uk/ena/browser/api/embl/KJ528888			Anopheles stephensi haplotype AstKSA12 cytochrome c oxidase subunit 1 (COI) gene, partial cds mitochondrial.
3347328386				CC_BY_4_0			https://www.ebi.ac.uk/ena/browser/view/KF406682										PRESERVED_SPECIMEN				KF406682	NIBGE MOS-00893		W Akram													PRESENT					https://www.ebi.ac.uk/ena/browser/api/embl/KF406682			Anopheles stephensi voucher NIBGE MOS-00893 cytochrome oxidase subunit 1 (COI) gene, partial cds mitochondrial.
3347325497				CC_BY_4_0			https://www.ebi.ac.uk/ena/browser/view/KJ528890										MATERIAL_SAMPLE				KJ528890			Emad I. Khater, Mohammed M. Sowilem & Kashif Munawar					FEMALE								PRESENT					https://www.ebi.ac.uk/ena/browser/api/embl/KJ528890			Anopheles stephensi haplotype AstKSA24 cytochrome c oxidase subunit 1 (COI) gene, partial cds mitochondrial.
3347324355				CC_BY_4_0			https://www.ebi.ac.uk/ena/browser/view/KF406687										PRESERVED_SPECIMEN				KF406687	NIBGE MOS-01285		J Mirza													PRESENT					https://www.ebi.ac.uk/ena/browser/api/embl/KF406687			Anopheles stephensi voucher NIBGE MOS-01285 cytochrome oxidase subunit 1 (COI) gene, partial cds mitochondrial.
3347315346				CC_BY_4_0			https://www.ebi.ac.uk/ena/browser/view/KF406701										PRESERVED_SPECIMEN				KF406701	NIBGE MOS-00053		W Akram													PRESENT					https://www.ebi.ac.uk/ena/browser/api/embl/KF406701			Anopheles stephensi voucher NIBGE MOS-00053 cytochrome oxidase subunit 1 (COI) gene, partial cds mitochondrial.
3347315345				CC_BY_4_0			https://www.ebi.ac.uk/ena/browser/view/KF406693										PRESERVED_SPECIMEN				KF406693	NIBGE MOS-01325		J Mirza													PRESENT					https://www.ebi.ac.uk/ena/browser/api/embl/KF406693			Anopheles stephensi voucher NIBGE MOS-01325 cytochrome oxidase subunit 1 (COI) gene, partial cds mitochondrial.
3347314464				CC_BY_4_0			https://www.ebi.ac.uk/ena/browser/view/KF406683										PRESERVED_SPECIMEN				KF406683	NIBGE MOS-01395		W Akram													PRESENT					https://www.ebi.ac.uk/ena/browser/api/embl/KF406683			Anopheles stephensi voucher NIBGE MOS-01395 cytochrome oxidase subunit 1 (COI) gene, partial cds mitochondrial.
3347312299				CC_BY_4_0			https://www.ebi.ac.uk/ena/browser/view/KJ528893										MATERIAL_SAMPLE				KJ528893			Emad I. Khater, Mohammed M. Sowilem & Kashif Munawar					FEMALE								PRESENT					https://www.ebi.ac.uk/ena/browser/api/embl/KJ528893			Anopheles stephensi haplotype AstKSA92 cytochrome c oxidase subunit 1 (COI) gene, partial cds mitochondrial.
3347282420				CC_BY_4_0			https://www.ebi.ac.uk/ena/browser/view/KF406705										PRESERVED_SPECIMEN				KF406705	NIBGE MOS-00527		W Akram													PRESENT					https://www.ebi.ac.uk/ena/browser/api/embl/KF406705			Anopheles stephensi voucher NIBGE MOS-00527 cytochrome oxidase subunit 1 (COI) gene, partial cds mitochondrial.
3347282419				CC_BY_4_0			https://www.ebi.ac.uk/ena/browser/view/KF406697										PRESERVED_SPECIMEN				KF406697	NIBGE DIP-00309		W. Akram													PRESENT					https://www.ebi.ac.uk/ena/browser/api/embl/KF406697			Anopheles stephensi voucher NIBGE DIP-00309 cytochrome oxidase subunit 1 (COI) gene, partial cds mitochondrial.
3347263277				CC_BY_4_0			https://www.ebi.ac.uk/ena/browser/view/KF406688										PRESERVED_SPECIMEN				KF406688	NIBGE MOS-01744		J Mirza													PRESENT					https://www.ebi.ac.uk/ena/browser/api/embl/KF406688			Anopheles stephensi voucher NIBGE MOS-01744 cytochrome oxidase subunit 1 (COI) gene, partial cds mitochondrial.
3347262297				CC_BY_4_0			https://www.ebi.ac.uk/ena/browser/view/KJ528891										MATERIAL_SAMPLE				KJ528891			Emad I. Khater, Mohammed M. Sowilem & Kashif Munawar					FEMALE								PRESENT					https://www.ebi.ac.uk/ena/browser/api/embl/KJ528891			Anopheles stephensi haplotype AstKSA41 cytochrome c oxidase subunit 1 (COI) gene, partial cds mitochondrial.
3347255269				CC_BY_4_0			https://www.ebi.ac.uk/ena/browser/view/KF933379										PRESERVED_SPECIMEN				KF933379	A361		Faulde & Khaireh													PRESENT					https://www.ebi.ac.uk/ena/browser/api/embl/KF933379			Anopheles stephensi voucher A361 5.8S ribosomal RNA gene and internal transcribed spacer 2, partial sequence.
3347254163				CC_BY_4_0			https://www.ebi.ac.uk/ena/browser/view/KF933378										PRESERVED_SPECIMEN				KF933378	A354		Faulde & Khaireh													PRESENT					https://www.ebi.ac.uk/ena/browser/api/embl/KF933378			Anopheles stephensi voucher A354 cytochrome oxidase subunit I (COI) gene, partial cds mitochondrial.
3347248313				CC_BY_4_0			https://www.ebi.ac.uk/ena/browser/view/KF406689										PRESERVED_SPECIMEN				KF406689	NIBGE MOS-01227		J Mirza													PRESENT					https://www.ebi.ac.uk/ena/browser/api/embl/KF406689			Anopheles stephensi voucher NIBGE MOS-01227 cytochrome oxidase subunit 1 (COI) gene, partial cds mitochondrial.
3347221522				CC_BY_4_0			https://www.ebi.ac.uk/ena/browser/view/KF406702										PRESERVED_SPECIMEN				KF406702	NIBGE MOS-00070		J Mirza													PRESENT					https://www.ebi.ac.uk/ena/browser/api/embl/KF406702			Anopheles stephensi voucher NIBGE MOS-00070 cytochrome oxidase subunit 1 (COI) gene, partial cds mitochondrial.
3347221521				CC_BY_4_0			https://www.ebi.ac.uk/ena/browser/view/KF406694										PRESERVED_SPECIMEN				KF406694	NIBGE MOS-00122		Jehan Ara													PRESENT					https://www.ebi.ac.uk/ena/browser/api/embl/KF406694			Anopheles stephensi voucher NIBGE MOS-00122 cytochrome oxidase subunit 1 (COI) gene, partial cds mitochondrial.
3347216446				CC_BY_4_0			https://www.ebi.ac.uk/ena/browser/view/KF406703										PRESERVED_SPECIMEN				KF406703	NIBGE MOS-00079		J Mirza													PRESENT					https://www.ebi.ac.uk/ena/browser/api/embl/KF406703			Anopheles stephensi voucher NIBGE MOS-00079 cytochrome oxidase subunit 1 (COI) gene, partial cds mitochondrial.
3347216445				CC_BY_4_0			https://www.ebi.ac.uk/ena/browser/view/KF406695										PRESERVED_SPECIMEN				KF406695	NIBGE MOS-01072		J Mirza													PRESENT					https://www.ebi.ac.uk/ena/browser/api/embl/KF406695			Anopheles stephensi voucher NIBGE MOS-01072 cytochrome oxidase subunit 1 (COI) gene, partial cds mitochondrial.
3347209192				CC_BY_4_0			https://www.ebi.ac.uk/ena/browser/view/KF406706										PRESERVED_SPECIMEN				KF406706	NIBGE MOS-01297		W Akram													PRESENT					https://www.ebi.ac.uk/ena/browser/api/embl/KF406706			Anopheles stephensi voucher NIBGE MOS-01297 cytochrome oxidase subunit 1 (COI) gene, partial cds mitochondrial.
3347209191				CC_BY_4_0			https://www.ebi.ac.uk/ena/browser/view/KF406698										PRESERVED_SPECIMEN				KF406698	NIBGE MOS-00119		Jehan Ara													PRESENT					https://www.ebi.ac.uk/ena/browser/api/embl/KF406698			Anopheles stephensi voucher NIBGE MOS-00119 cytochrome oxidase subunit 1 (COI) gene, partial cds mitochondrial.
3347208278				CC_BY_4_0			https://www.ebi.ac.uk/ena/browser/view/KF406707										PRESERVED_SPECIMEN				KF406707	NIBGE MOS-00910		J Mirza													PRESENT					https://www.ebi.ac.uk/ena/browser/api/embl/KF406707			Anopheles stephensi voucher NIBGE MOS-00910 cytochrome oxidase subunit 1 (COI) gene, partial cds mitochondrial.
3347208277				CC_BY_4_0			https://www.ebi.ac.uk/ena/browser/view/KF406699										PRESERVED_SPECIMEN				KF406699	NIBGE MOS-01324		W Akram													PRESENT					https://www.ebi.ac.uk/ena/browser/api/embl/KF406699			Anopheles stephensi voucher NIBGE MOS-01324 cytochrome oxidase subunit 1 (COI) gene, partial cds mitochondrial.
3347208276				CC_BY_4_0			https://www.ebi.ac.uk/ena/browser/view/KF406680										PRESERVED_SPECIMEN				KF406680	NIBGE DIP-00281		W. Akram													PRESENT					https://www.ebi.ac.uk/ena/browser/api/embl/KF406680			Anopheles stephensi voucher NIBGE DIP-00281 cytochrome oxidase subunit 1 (COI) gene, partial cds mitochondrial.
3347203193				CC_BY_4_0			https://www.ebi.ac.uk/ena/browser/view/KF406685										PRESERVED_SPECIMEN				KF406685	NIBGE DIP-00312		W. Akram													PRESENT					https://www.ebi.ac.uk/ena/browser/api/embl/KF406685			Anopheles stephensi voucher NIBGE DIP-00312 cytochrome oxidase subunit 1 (COI) gene, partial cds mitochondrial.
3347195279				CC_BY_4_0			https://www.ebi.ac.uk/ena/browser/view/KF406708										PRESERVED_SPECIMEN				KF406708	NIBGE MOS-00908		W Akram													PRESENT					https://www.ebi.ac.uk/ena/browser/api/embl/KF406708			Anopheles stephensi voucher NIBGE MOS-00908 cytochrome oxidase subunit 1 (COI) gene, partial cds mitochondrial.
3347195278				CC_BY_4_0			https://www.ebi.ac.uk/ena/browser/view/KF406681										PRESERVED_SPECIMEN				KF406681	NIBGE MOS-00165		Jehan Ara													PRESENT					https://www.ebi.ac.uk/ena/browser/api/embl/KF406681			Anopheles stephensi voucher NIBGE MOS-00165 cytochrome oxidase subunit 1 (COI) gene, partial cds mitochondrial.
3347191114				CC_BY_4_0			https://www.ebi.ac.uk/ena/browser/view/KF406684										PRESERVED_SPECIMEN				KF406684	NIBGE MOS-01281		J Mirza													PRESENT					https://www.ebi.ac.uk/ena/browser/api/embl/KF406684			Anopheles stephensi voucher NIBGE MOS-01281 cytochrome oxidase subunit 1 (COI) gene, partial cds mitochondrial.
3347166264				CC_BY_4_0			https://www.ebi.ac.uk/ena/browser/view/KF406704										PRESERVED_SPECIMEN				KF406704	NIBGE MOS-00095		J Mirza													PRESENT					https://www.ebi.ac.uk/ena/browser/api/embl/KF406704			Anopheles stephensi voucher NIBGE MOS-00095 cytochrome oxidase subunit 1 (COI) gene, partial cds mitochondrial.
3347166263				CC_BY_4_0			https://www.ebi.ac.uk/ena/browser/view/KF406696										PRESERVED_SPECIMEN				KF406696	NIBGE MOS-00121		Jehan Ara													PRESENT					https://www.ebi.ac.uk/ena/browser/api/embl/KF406696			Anopheles stephensi voucher NIBGE MOS-00121 cytochrome oxidase subunit 1 (COI) gene, partial cds mitochondrial.
3347149320				CC_BY_4_0			https://www.ebi.ac.uk/ena/browser/view/JX139608										PRESERVED_SPECIMEN				JX139608	RTKAD1															PRESENT					https://www.ebi.ac.uk/ena/browser/api/embl/JX139608			Anopheles stephensi voucher RTKAD1 cytochrome oxidase subunit II (COII) gene, complete cds mitochondrial.
3347017099				CC_BY_4_0			https://www.ebi.ac.uk/ena/browser/view/JN983416										MATERIAL_SAMPLE				JN983416			Navid Dinparast													PRESENT					https://www.ebi.ac.uk/ena/browser/api/embl/JN983416			Anopheles stephensi strain Pi73 cytochrome P450 (CYP6Z1) gene, exon 1 and partial cds.
3347000356				CC_BY_4_0			https://www.ebi.ac.uk/ena/browser/view/JQ301825										PRESERVED_SPECIMEN				JQ301825	MFG1		Mary Fabiola													PRESENT					https://www.ebi.ac.uk/ena/browser/api/embl/JQ301825			Anopheles stephensi voucher MFG1 cytochrome oxidase subunit II (COXII) gene, partial cds mitochondrial.
3346951552				CC_BY_4_0			https://www.ebi.ac.uk/ena/browser/view/JN863590										MATERIAL_SAMPLE				JN863590			Navid Dinparast													PRESENT					https://www.ebi.ac.uk/ena/browser/api/embl/JN863590			Anopheles stephensi strain B76 cytochrome P450 (cyp6z1) gene, partial cds.
3346318923				CC_BY_4_0			https://www.ebi.ac.uk/ena/browser/view/DQ317594										PRESERVED_SPECIMEN				DQ317594	VCRCMM A13668															PRESENT					https://www.ebi.ac.uk/ena/browser/api/embl/DQ317594			Anopheles stephensi voucher VCRCMM A13668 cytochrome c oxidase subunit 1 (COI) gene, partial cds mitochondrial.
3091000326	Open Access, http://creativecommons.org/publicdomain/zero/1.0/; see Yale Peabody policies at: http://hdl.handle.net/10079/8931zqj	Anopheles stephensi (YPM ENT 581341)		CC0_1_0	2021-04-23 23:32:30		http://collections.peabody.yale.edu/search/Record/YPM-ENT-581341	Yale Peabody Museum				0	YPM	ENT		YPM	PRESERVED_SPECIMEN			{ "irn": "2209521" }	urn:uuid:87b8ad4b-bbfb-457f-86a6-455e6d182413	YPM ENT 581341				1											PRESENT		in collection						ENT number 581341; lot count 1
3090999331	Open Access, http://creativecommons.org/publicdomain/zero/1.0/; see Yale Peabody policies at: http://hdl.handle.net/10079/8931zqj	Anopheles stephensi (YPM ENT 581354)		CC0_1_0	2021-04-23 23:29:45		http://collections.peabody.yale.edu/search/Record/YPM-ENT-581354	Yale Peabody Museum				0	YPM	ENT		YPM	PRESERVED_SPECIMEN			{ "irn": "2209514" }	urn:uuid:8ee361f6-8637-4348-b63a-e5b812b15e53	YPM ENT 581354				1											PRESENT		in collection						ENT number 581354; lot count 1
3090999306	Open Access, http://creativecommons.org/publicdomain/zero/1.0/; see Yale Peabody policies at: http://hdl.handle.net/10079/8931zqj	Anopheles stephensi (YPM ENT 581356)		CC0_1_0	2021-04-23 23:32:07		http://collections.peabody.yale.edu/search/Record/YPM-ENT-581356	Yale Peabody Museum				0	YPM	ENT		YPM	PRESERVED_SPECIMEN			{ "irn": "2209520" }	urn:uuid:14565a3b-0329-4b26-8c06-605ecbfa1484	YPM ENT 581356				1											PRESENT		in collection						ENT number 581356; lot count 1
3090998319	Open Access, http://creativecommons.org/publicdomain/zero/1.0/; see Yale Peabody policies at: http://hdl.handle.net/10079/8931zqj	Anopheles stephensi (YPM ENT 581363)		CC0_1_0	2021-04-23 23:26:21		http://collections.peabody.yale.edu/search/Record/YPM-ENT-581363	Yale Peabody Museum				0	YPM	ENT		YPM	PRESERVED_SPECIMEN			{ "irn": "2209501" }	urn:uuid:485f7fcc-ccc9-45a5-af58-b6814e848326	YPM ENT 581363				1											PRESENT		in collection						ENT number 581363; lot count 1
3090997333	Open Access, http://creativecommons.org/publicdomain/zero/1.0/; see Yale Peabody policies at: http://hdl.handle.net/10079/8931zqj	Anopheles stephensi (YPM ENT 581369)		CC0_1_0	2021-04-23 23:26:40		http://collections.peabody.yale.edu/search/Record/YPM-ENT-581369	Yale Peabody Museum				0	YPM	ENT		YPM	PRESERVED_SPECIMEN			{ "irn": "2209503" }	urn:uuid:d5b40aa4-bc17-430d-babb-efc112cbac70	YPM ENT 581369				1											PRESENT		in collection						ENT number 581369; lot count 1
3090995343	Open Access, http://creativecommons.org/publicdomain/zero/1.0/; see Yale Peabody policies at: http://hdl.handle.net/10079/8931zqj	Anopheles stephensi (YPM ENT 581344)		CC0_1_0	2021-04-23 23:32:39		http://collections.peabody.yale.edu/search/Record/YPM-ENT-581344	Yale Peabody Museum				0	YPM	ENT		YPM	PRESERVED_SPECIMEN			{ "irn": "2209522" }	urn:uuid:e1085ed2-963b-4879-ac70-c254c1dfb5e4	YPM ENT 581344				1											PRESENT		in collection						ENT number 581344; lot count 1
3090995311	Open Access, http://creativecommons.org/publicdomain/zero/1.0/; see Yale Peabody policies at: http://hdl.handle.net/10079/8931zqj	Anopheles stephensi (YPM ENT 581364)		CC0_1_0	2021-04-23 23:26:31		http://collections.peabody.yale.edu/search/Record/YPM-ENT-581364	Yale Peabody Museum				0	YPM	ENT		YPM	PRESERVED_SPECIMEN			{ "irn": "2209502" }	urn:uuid:31403f78-87a7-4639-9937-5e624283fa55	YPM ENT 581364				1											PRESENT		in collection						ENT number 581364; lot count 1
3090994332	Open Access, http://creativecommons.org/publicdomain/zero/1.0/; see Yale Peabody policies at: http://hdl.handle.net/10079/8931zqj	Anopheles stephensi (YPM ENT 581368)		CC0_1_0	2021-04-23 23:25:06		http://collections.peabody.yale.edu/search/Record/YPM-ENT-581368	Yale Peabody Museum				0	YPM	ENT		YPM	PRESERVED_SPECIMEN			{ "irn": "2209499" }	urn:uuid:a6650b9c-24b8-455c-8131-e2ce49ec8758	YPM ENT 581368				1											PRESENT		in collection						ENT number 581368; lot count 1
3090994328	Open Access, http://creativecommons.org/publicdomain/zero/1.0/; see Yale Peabody policies at: http://hdl.handle.net/10079/8931zqj	Anopheles stephensi (YPM ENT 581361)		CC0_1_0	2021-04-23 23:29:55		http://collections.peabody.yale.edu/search/Record/YPM-ENT-581361	Yale Peabody Museum				0	YPM	ENT		YPM	PRESERVED_SPECIMEN			{ "irn": "2209515" }	urn:uuid:8b9f8ba9-eb38-4e1d-87a4-37fc780d8827	YPM ENT 581361				1											PRESENT		in collection						ENT number 581361; lot count 1
3090994326	Open Access, http://creativecommons.org/publicdomain/zero/1.0/; see Yale Peabody policies at: http://hdl.handle.net/10079/8931zqj	Anopheles stephensi (YPM ENT 581342)		CC0_1_0	2021-04-23 23:34:06		http://collections.peabody.yale.edu/search/Record/YPM-ENT-581342	Yale Peabody Museum				0	YPM	ENT		YPM	PRESERVED_SPECIMEN			{ "irn": "2209527" }	urn:uuid:7b56b81c-3bae-43c3-be13-d353eed52166	YPM ENT 581342				1											PRESENT		in collection						ENT number 581342; lot count 1
3090993313	Open Access, http://creativecommons.org/publicdomain/zero/1.0/; see Yale Peabody policies at: http://hdl.handle.net/10079/8931zqj	Anopheles stephensi (YPM ENT 581348)		CC0_1_0	2021-04-23 23:34:43		http://collections.peabody.yale.edu/search/Record/YPM-ENT-581348	Yale Peabody Museum				0	YPM	ENT		YPM	PRESERVED_SPECIMEN			{ "irn": "2209529" }	urn:uuid:33d9d9ea-165d-4cfb-8cc1-511d68ccf059	YPM ENT 581348				1											PRESENT		in collection						ENT number 581348; lot count 1
3090992317	Open Access, http://creativecommons.org/publicdomain/zero/1.0/; see Yale Peabody policies at: http://hdl.handle.net/10079/8931zqj	Anopheles stephensi (YPM ENT 581360)		CC0_1_0	2021-04-23 23:30:22		http://collections.peabody.yale.edu/search/Record/YPM-ENT-581360	Yale Peabody Museum				0	YPM	ENT		YPM	PRESERVED_SPECIMEN			{ "irn": "2209518" }	urn:uuid:4de5fa69-5906-487a-89b3-c637d8d331d0	YPM ENT 581360				1											PRESENT		in collection						ENT number 581360; lot count 1
3090992314	Open Access, http://creativecommons.org/publicdomain/zero/1.0/; see Yale Peabody policies at: http://hdl.handle.net/10079/8931zqj	Anopheles stephensi (YPM ENT 581349)		CC0_1_0	2021-04-23 23:32:57		http://collections.peabody.yale.edu/search/Record/YPM-ENT-581349	Yale Peabody Museum				0	YPM	ENT		YPM	PRESERVED_SPECIMEN			{ "irn": "2209524" }	urn:uuid:3c5a03a4-1612-42d5-adb2-c06cc71559f8	YPM ENT 581349				1											PRESENT		in collection						ENT number 581349; lot count 1
3090992303	Open Access, http://creativecommons.org/publicdomain/zero/1.0/; see Yale Peabody policies at: http://hdl.handle.net/10079/8931zqj	Anopheles stephensi (YPM ENT 581370)		CC0_1_0	2021-04-23 23:28:29		http://collections.peabody.yale.edu/search/Record/YPM-ENT-581370	Yale Peabody Museum				0	YPM	ENT		YPM	PRESERVED_SPECIMEN			{ "irn": "2209510" }	urn:uuid:0780da4e-11f0-4f32-bceb-f43b2116f8e4	YPM ENT 581370				1											PRESENT		in collection						ENT number 581370; lot count 1
3090990323	Open Access, http://creativecommons.org/publicdomain/zero/1.0/; see Yale Peabody policies at: http://hdl.handle.net/10079/8931zqj	Anopheles stephensi (YPM ENT 581365)		CC0_1_0	2021-04-23 23:26:12		http://collections.peabody.yale.edu/search/Record/YPM-ENT-581365	Yale Peabody Museum				0	YPM	ENT		YPM	PRESERVED_SPECIMEN			{ "irn": "2209500" }	urn:uuid:83f51e09-895c-42df-953b-5812d66a7c74	YPM ENT 581365				1											PRESENT		in collection						ENT number 581365; lot count 1
3090989331	Open Access, http://creativecommons.org/publicdomain/zero/1.0/; see Yale Peabody policies at: http://hdl.handle.net/10079/8931zqj	Anopheles stephensi (YPM ENT 581343)		CC0_1_0	2021-04-23 23:33:45		http://collections.peabody.yale.edu/search/Record/YPM-ENT-581343	Yale Peabody Museum				0	YPM	ENT		YPM	PRESERVED_SPECIMEN			{ "irn": "2209525" }	urn:uuid:9836f13c-2c1f-4e05-902e-abf31148890e	YPM ENT 581343				1											PRESENT		in collection						ENT number 581343; lot count 1
3090988322	Open Access, http://creativecommons.org/publicdomain/zero/1.0/; see Yale Peabody policies at: http://hdl.handle.net/10079/8931zqj	Anopheles stephensi (YPM ENT 581358)		CC0_1_0	2021-04-23 23:31:49		http://collections.peabody.yale.edu/search/Record/YPM-ENT-581358	Yale Peabody Museum				0	YPM	ENT		YPM	PRESERVED_SPECIMEN			{ "irn": "2209519" }	urn:uuid:69b7adee-5bbf-4646-af57-fd42193a45d2	YPM ENT 581358				1											PRESENT		in collection						ENT number 581358; lot count 1
3090988321	Open Access, http://creativecommons.org/publicdomain/zero/1.0/; see Yale Peabody policies at: http://hdl.handle.net/10079/8931zqj	Anopheles stephensi (YPM ENT 581366)		CC0_1_0	2021-04-23 23:28:08		http://collections.peabody.yale.edu/search/Record/YPM-ENT-581366	Yale Peabody Museum				0	YPM	ENT		YPM	PRESERVED_SPECIMEN			{ "irn": "2209508" }	urn:uuid:67079ad6-8475-454f-9f75-4d6faafee0d2	YPM ENT 581366				1											PRESENT		in collection						ENT number 581366; lot count 1
3090987358	Open Access, http://creativecommons.org/publicdomain/zero/1.0/; see Yale Peabody policies at: http://hdl.handle.net/10079/8931zqj	Anopheles stephensi (YPM ENT 581371)		CC0_1_0	2021-04-23 23:26:57		http://collections.peabody.yale.edu/search/Record/YPM-ENT-581371	Yale Peabody Museum				0	YPM	ENT		YPM	PRESERVED_SPECIMEN			{ "irn": "2209505" }	urn:uuid:fc0f2853-f4e0-4acb-8c86-c231f778da51	YPM ENT 581371				1											PRESENT		in collection						ENT number 581371; lot count 1
3090987326	Open Access, http://creativecommons.org/publicdomain/zero/1.0/; see Yale Peabody policies at: http://hdl.handle.net/10079/8931zqj	Anopheles stephensi (YPM ENT 581357)		CC0_1_0	2021-04-23 23:29:37		http://collections.peabody.yale.edu/search/Record/YPM-ENT-581357	Yale Peabody Museum				0	YPM	ENT		YPM	PRESERVED_SPECIMEN			{ "irn": "2209513" }	urn:uuid:623e7e47-7a31-41de-9eab-dde0a0479cf8	YPM ENT 581357				1											PRESENT		in collection						ENT number 581357; lot count 1
3090987303	Open Access, http://creativecommons.org/publicdomain/zero/1.0/; see Yale Peabody policies at: http://hdl.handle.net/10079/8931zqj	Anopheles stephensi (YPM ENT 581347)		CC0_1_0	2021-04-23 23:32:48		http://collections.peabody.yale.edu/search/Record/YPM-ENT-581347	Yale Peabody Museum				0	YPM	ENT		YPM	PRESERVED_SPECIMEN			{ "irn": "2209523" }	urn:uuid:0cb9041c-cfb4-4f8a-b0eb-1d41185ab7df	YPM ENT 581347				1											PRESENT		in collection						ENT number 581347; lot count 1
3090987301	Open Access, http://creativecommons.org/publicdomain/zero/1.0/; see Yale Peabody policies at: http://hdl.handle.net/10079/8931zqj	Anopheles stephensi (YPM ENT 581351)		CC0_1_0	2021-04-23 23:34:51		http://collections.peabody.yale.edu/search/Record/YPM-ENT-581351	Yale Peabody Museum				0	YPM	ENT		YPM	PRESERVED_SPECIMEN			{ "irn": "2209530" }	urn:uuid:03a057b4-4a11-46b6-a26d-abeb0e45ecfe	YPM ENT 581351				1											PRESENT		in collection						ENT number 581351; lot count 1
3090986315	Open Access, http://creativecommons.org/publicdomain/zero/1.0/; see Yale Peabody policies at: http://hdl.handle.net/10079/8931zqj	Anopheles stephensi (YPM ENT 581372)		CC0_1_0	2021-04-23 23:26:47		http://collections.peabody.yale.edu/search/Record/YPM-ENT-581372	Yale Peabody Museum				0	YPM	ENT		YPM	PRESERVED_SPECIMEN			{ "irn": "2209504" }	urn:uuid:4d68e81c-6a10-4c5b-889b-5e1b6c68ad45	YPM ENT 581372				1											PRESENT		in collection						ENT number 581372; lot count 1
3090985344	Open Access, http://creativecommons.org/publicdomain/zero/1.0/; see Yale Peabody policies at: http://hdl.handle.net/10079/8931zqj	Anopheles stephensi (YPM ENT 581362)		CC0_1_0	2021-04-25 23:19:52		http://collections.peabody.yale.edu/search/Record/YPM-ENT-581362	Yale Peabody Museum				0	YPM	ENT		YPM	PRESERVED_SPECIMEN			{ "irn": "2209517" }	urn:uuid:d690b4d7-d650-4f2f-893a-74eaf7504eef	YPM ENT 581362				1											PRESENT		in collection						ENT number 581362; lot count 1
3090985312	Open Access, http://creativecommons.org/publicdomain/zero/1.0/; see Yale Peabody policies at: http://hdl.handle.net/10079/8931zqj	Anopheles stephensi (YPM ENT 581367)		CC0_1_0	2021-04-23 23:27:59		http://collections.peabody.yale.edu/search/Record/YPM-ENT-581367	Yale Peabody Museum				0	YPM	ENT		YPM	PRESERVED_SPECIMEN			{ "irn": "2209507" }	urn:uuid:3859f5b2-e74c-4240-b4df-ab0a3ad0598b	YPM ENT 581367				1											PRESENT		in collection						ENT number 581367; lot count 1
3090984335	Open Access, http://creativecommons.org/publicdomain/zero/1.0/; see Yale Peabody policies at: http://hdl.handle.net/10079/8931zqj	Anopheles stephensi (YPM ENT 581345)		CC0_1_0	2021-04-23 23:35:01		http://collections.peabody.yale.edu/search/Record/YPM-ENT-581345	Yale Peabody Museum				0	YPM	ENT		YPM	PRESERVED_SPECIMEN			{ "irn": "2209531" }	urn:uuid:dd29a5c8-11b9-4b39-bcf1-8d202ed45a0d	YPM ENT 581345				1											PRESENT		in collection						ENT number 581345; lot count 1
3090984309	Open Access, http://creativecommons.org/publicdomain/zero/1.0/; see Yale Peabody policies at: http://hdl.handle.net/10079/8931zqj	Anopheles stephensi (YPM ENT 581346)		CC0_1_0	2021-04-23 23:33:56		http://collections.peabody.yale.edu/search/Record/YPM-ENT-581346	Yale Peabody Museum				0	YPM	ENT		YPM	PRESERVED_SPECIMEN			{ "irn": "2209526" }	urn:uuid:315bdda3-3a00-4fb6-b0b7-a98eb2cacd6f	YPM ENT 581346				1											PRESENT		in collection						ENT number 581346; lot count 1
3090983348	Open Access, http://creativecommons.org/publicdomain/zero/1.0/; see Yale Peabody policies at: http://hdl.handle.net/10079/8931zqj	Anopheles stephensi (YPM ENT 581352)		CC0_1_0	2021-04-23 23:27:49		http://collections.peabody.yale.edu/search/Record/YPM-ENT-581352	Yale Peabody Museum				0	YPM	ENT		YPM	PRESERVED_SPECIMEN			{ "irn": "2209506" }	urn:uuid:f546bdbb-2762-4369-8f6e-0e33a3c6d961	YPM ENT 581352				1											PRESENT		in collection						ENT number 581352; lot count 1
3090983344	Open Access, http://creativecommons.org/publicdomain/zero/1.0/; see Yale Peabody policies at: http://hdl.handle.net/10079/8931zqj	Anopheles stephensi (YPM ENT 581355)		CC0_1_0	2021-04-23 23:30:03		http://collections.peabody.yale.edu/search/Record/YPM-ENT-581355	Yale Peabody Museum				0	YPM	ENT		YPM	PRESERVED_SPECIMEN			{ "irn": "2209516" }	urn:uuid:e22e0692-ee74-4a56-8e46-eb3c3c5b17b6	YPM ENT 581355				1											PRESENT		in collection						ENT number 581355; lot count 1
3090983308	Open Access, http://creativecommons.org/publicdomain/zero/1.0/; see Yale Peabody policies at: http://hdl.handle.net/10079/8931zqj	Anopheles stephensi (YPM ENT 581359)		CC0_1_0	2021-04-23 23:28:18		http://collections.peabody.yale.edu/search/Record/YPM-ENT-581359	Yale Peabody Museum				0	YPM	ENT		YPM	PRESERVED_SPECIMEN			{ "irn": "2209509" }	urn:uuid:1fc6db45-d108-46b6-95be-82bed9fd7d0c	YPM ENT 581359				1											PRESENT		in collection						ENT number 581359; lot count 1
3090982312	Open Access, http://creativecommons.org/publicdomain/zero/1.0/; see Yale Peabody policies at: http://hdl.handle.net/10079/8931zqj	Anopheles stephensi (YPM ENT 581353)		CC0_1_0	2021-04-23 23:28:42		http://collections.peabody.yale.edu/search/Record/YPM-ENT-581353	Yale Peabody Museum				0	YPM	ENT		YPM	PRESERVED_SPECIMEN			{ "irn": "2209511" }	urn:uuid:3149dbb8-9c1b-4242-8b5a-f1d03eb44e11	YPM ENT 581353				1											PRESENT		in collection						ENT number 581353; lot count 1
3052569310	Open Access, http://creativecommons.org/publicdomain/zero/1.0/; see Yale Peabody policies at: http://hdl.handle.net/10079/8931zqj	Anopheles stephensi (YPM ENT 030223)		CC0_1_0	2021-07-20 22:50:23		http://collections.peabody.yale.edu/search/Record/YPM-ENT-030223	Yale Peabody Museum				0	YPM	ENT		YPM	PRESERVED_SPECIMEN			{ "irn": "2203073", "solr_long_lat": "-77.100256,38.980666" }	urn:uuid:34294153-6045-4ebe-a205-13d1d782a6b1	YPM ENT 030223		Richard P. Smith		1											PRESENT	slide	in collection						ENT number 30223; lot count 1; accn=YPM.11719
3052567314	Open Access, http://creativecommons.org/publicdomain/zero/1.0/; see Yale Peabody policies at: http://hdl.handle.net/10079/8931zqj	Anopheles stephensi (YPM ENT 030235)		CC0_1_0	2021-07-20 22:50:24		http://collections.peabody.yale.edu/search/Record/YPM-ENT-030235	Yale Peabody Museum				0	YPM	ENT		YPM	PRESERVED_SPECIMEN			{ "irn": "2203067", "solr_long_lat": "-77.100256,38.980666" }	urn:uuid:563d867f-4b58-4fe7-98a2-08f11615cb9a	YPM ENT 030235		Richard P. Smith		1											PRESENT	slide	in collection						ENT number 30235; lot count 1; accn=YPM.11719
3052567311	Open Access, http://creativecommons.org/publicdomain/zero/1.0/; see Yale Peabody policies at: http://hdl.handle.net/10079/8931zqj	Anopheles stephensi (YPM ENT 030245)		CC0_1_0	2021-07-20 22:50:25		http://collections.peabody.yale.edu/search/Record/YPM-ENT-030245	Yale Peabody Museum				0	YPM	ENT		YPM	PRESERVED_SPECIMEN			{ "irn": "2202404" }	urn:uuid:42767514-f3fc-47fd-8a3f-98bfade7023a	YPM ENT 030245				1											PRESENT	slide	in collection						ENT number 30245; lot count 1; accn=YPM.11719
3052566347	Open Access, http://creativecommons.org/publicdomain/zero/1.0/; see Yale Peabody policies at: http://hdl.handle.net/10079/8931zqj	Anopheles stephensi (YPM ENT 030228)		CC0_1_0	2021-07-20 22:50:23		http://collections.peabody.yale.edu/search/Record/YPM-ENT-030228	Yale Peabody Museum				0	YPM	ENT		YPM	PRESERVED_SPECIMEN			{ "irn": "2203069", "solr_long_lat": "-77.100256,38.980666" }	urn:uuid:e8ee935b-1e56-4165-8622-92622ab05862	YPM ENT 030228		Richard P. Smith		1											PRESENT	slide	in collection						ENT number 30228; lot count 1; accn=YPM.11719
3052566331	Open Access, http://creativecommons.org/publicdomain/zero/1.0/; see Yale Peabody policies at: http://hdl.handle.net/10079/8931zqj	Anopheles stephensi (YPM ENT 030240)		CC0_1_0	2021-07-20 22:50:24		http://collections.peabody.yale.edu/search/Record/YPM-ENT-030240	Yale Peabody Museum				0	YPM	ENT		YPM	PRESERVED_SPECIMEN			{ "irn": "2203062" }	urn:uuid:890f3e89-c19e-4a0a-a1e7-c00008d5f529	YPM ENT 030240				1											PRESENT	slide	in collection						ENT number 30240; lot count 1; accn=YPM.11719
3052565361	Open Access, http://creativecommons.org/publicdomain/zero/1.0/; see Yale Peabody policies at: http://hdl.handle.net/10079/8931zqj	Anopheles stephensi (YPM ENT 030241)		CC0_1_0	2021-07-20 22:50:25		http://collections.peabody.yale.edu/search/Record/YPM-ENT-030241	Yale Peabody Museum				0	YPM	ENT		YPM	PRESERVED_SPECIMEN			{ "irn": "2202407", "solr_long_lat": "-77.100256,38.980666" }	urn:uuid:ea1dbf2d-4057-43fd-aa45-f06fbf9fa406	YPM ENT 030241		Richard P. Smith		1											PRESENT	slide	in collection						ENT number 30241; lot count 1; accn=YPM.11719
3052565358	Open Access, http://creativecommons.org/publicdomain/zero/1.0/; see Yale Peabody policies at: http://hdl.handle.net/10079/8931zqj	Anopheles stephensi (YPM ENT 030220)		CC0_1_0	2021-07-20 22:50:21		http://collections.peabody.yale.edu/search/Record/YPM-ENT-030220	Yale Peabody Museum				0	YPM	ENT		YPM	PRESERVED_SPECIMEN			{ "irn": "2202394", "solr_long_lat": "-77.100256,38.980666" }	urn:uuid:e3ad6b51-935b-4861-b7e6-6508aee8f28b	YPM ENT 030220		J Truman, L Riddiford		1											PRESENT	slide	in collection						ENT number 30220; lot count 1; accn=YPM.11719
3052565305	Open Access, http://creativecommons.org/publicdomain/zero/1.0/; see Yale Peabody policies at: http://hdl.handle.net/10079/8931zqj	Anopheles stephensi (YPM ENT 030237)		CC0_1_0	2021-07-20 22:50:24		http://collections.peabody.yale.edu/search/Record/YPM-ENT-030237	Yale Peabody Museum				0	YPM	ENT		YPM	PRESERVED_SPECIMEN			{ "irn": "2203066", "solr_long_lat": "-77.100256,38.980666" }	urn:uuid:18fcceb5-ef24-44b8-bcb0-251cac3056a2	YPM ENT 030237		Richard P. Smith		1											PRESENT	slide	in collection						ENT number 30237; lot count 1; accn=YPM.11719
3052563351	Open Access, http://creativecommons.org/publicdomain/zero/1.0/; see Yale Peabody policies at: http://hdl.handle.net/10079/8931zqj	Anopheles stephensi (YPM ENT 030242)		CC0_1_0	2021-07-20 22:50:25		http://collections.peabody.yale.edu/search/Record/YPM-ENT-030242	Yale Peabody Museum				0	YPM	ENT		YPM	PRESERVED_SPECIMEN			{ "irn": "2203061" }	urn:uuid:ce8d1ab1-b021-4611-a088-febac22b6fce	YPM ENT 030242				1											PRESENT	slide	in collection						ENT number 30242; lot count 1; accn=YPM.11719
3052563344	Open Access, http://creativecommons.org/publicdomain/zero/1.0/; see Yale Peabody policies at: http://hdl.handle.net/10079/8931zqj	Anopheles stephensi (YPM ENT 030232)		CC0_1_0	2021-07-20 22:50:24		http://collections.peabody.yale.edu/search/Record/YPM-ENT-030232	Yale Peabody Museum				0	YPM	ENT		YPM	PRESERVED_SPECIMEN			{ "irn": "2202398", "solr_long_lat": "-77.100256,38.980666" }	urn:uuid:b69f4ff5-ee4e-4efa-86ab-3591769d88b2	YPM ENT 030232		Richard P. Smith		1											PRESENT	slide	in collection						ENT number 30232; lot count 1; accn=YPM.11719
3052563326	Open Access, http://creativecommons.org/publicdomain/zero/1.0/; see Yale Peabody policies at: http://hdl.handle.net/10079/8931zqj	Anopheles stephensi (YPM ENT 030229)		CC0_1_0	2021-07-20 22:50:23		http://collections.peabody.yale.edu/search/Record/YPM-ENT-030229	Yale Peabody Museum				0	YPM	ENT		YPM	PRESERVED_SPECIMEN			{ "irn": "2202402", "solr_long_lat": "-77.100256,38.980666" }	urn:uuid:87381675-7d02-453d-97c9-2c4901101946	YPM ENT 030229		Richard P. Smith		1											PRESENT	slide	in collection						ENT number 30229; lot count 1; accn=YPM.11719
3052561348	Open Access, http://creativecommons.org/publicdomain/zero/1.0/; see Yale Peabody policies at: http://hdl.handle.net/10079/8931zqj	Anopheles stephensi (YPM ENT 030226)		CC0_1_0	2021-07-20 22:50:23		http://collections.peabody.yale.edu/search/Record/YPM-ENT-030226	Yale Peabody Museum				0	YPM	ENT		YPM	PRESERVED_SPECIMEN			{ "irn": "2203072", "solr_long_lat": "-77.100256,38.980666" }	urn:uuid:fc5f1525-c195-4935-b3df-6a7840051499	YPM ENT 030226		Richard P. Smith		1											PRESENT	slide	in collection						ENT number 30226; lot count 1; accn=YPM.11719
3052560344	Open Access, http://creativecommons.org/publicdomain/zero/1.0/; see Yale Peabody policies at: http://hdl.handle.net/10079/8931zqj	Anopheles stephensi (YPM ENT 030225)		CC0_1_0	2021-07-20 22:50:23		http://collections.peabody.yale.edu/search/Record/YPM-ENT-030225	Yale Peabody Museum				0	YPM	ENT		YPM	PRESERVED_SPECIMEN			{ "irn": "2203071", "solr_long_lat": "-77.100256,38.980666" }	urn:uuid:c26ae418-63d5-49bf-aa73-c7d2e6f795e5	YPM ENT 030225		Richard P. Smith		1											PRESENT	slide	in collection						ENT number 30225; lot count 1; accn=YPM.11719
3052560327	Open Access, http://creativecommons.org/publicdomain/zero/1.0/; see Yale Peabody policies at: http://hdl.handle.net/10079/8931zqj	Anopheles stephensi (YPM ENT 030227)		CC0_1_0	2021-07-20 22:50:23		http://collections.peabody.yale.edu/search/Record/YPM-ENT-030227	Yale Peabody Museum				0	YPM	ENT		YPM	PRESERVED_SPECIMEN			{ "irn": "2203070", "solr_long_lat": "-77.100256,38.980666" }	urn:uuid:64325832-4fca-4482-9fe4-10cf5c203e28	YPM ENT 030227		Richard P. Smith		1											PRESENT	slide	in collection						ENT number 30227; lot count 1; accn=YPM.11719
3052560321	Open Access, http://creativecommons.org/publicdomain/zero/1.0/; see Yale Peabody policies at: http://hdl.handle.net/10079/8931zqj	Anopheles stephensi (YPM ENT 030239)		CC0_1_0	2021-07-20 22:50:24		http://collections.peabody.yale.edu/search/Record/YPM-ENT-030239	Yale Peabody Museum				0	YPM	ENT		YPM	PRESERVED_SPECIMEN			{ "irn": "2203063", "solr_long_lat": "-77.100256,38.980666" }	urn:uuid:48ef1d9d-89cd-4d93-9f32-ab9c789ea48e	YPM ENT 030239		Richard P. Smith		1											PRESENT	slide	in collection						ENT number 30239; lot count 1; accn=YPM.11719
3052559346	Open Access, http://creativecommons.org/publicdomain/zero/1.0/; see Yale Peabody policies at: http://hdl.handle.net/10079/8931zqj	Anopheles stephensi (YPM ENT 030219)		CC0_1_0	2021-07-20 22:50:23		http://collections.peabody.yale.edu/search/Record/YPM-ENT-030219	Yale Peabody Museum				0	YPM	ENT		YPM	PRESERVED_SPECIMEN			{ "irn": "2202403", "solr_long_lat": "-77.100256,38.980666" }	urn:uuid:dbd81ab2-8a7d-4589-a34b-37ad8ca52452	YPM ENT 030219		Richard P. Smith		1											PRESENT	slide	in collection						ENT number 30219; lot count 1; accn=YPM.11719
3052559330	Open Access, http://creativecommons.org/publicdomain/zero/1.0/; see Yale Peabody policies at: http://hdl.handle.net/10079/8931zqj	Anopheles stephensi (YPM ENT 030224)		CC0_1_0	2021-07-20 22:50:23		http://collections.peabody.yale.edu/search/Record/YPM-ENT-030224	Yale Peabody Museum				0	YPM	ENT		YPM	PRESERVED_SPECIMEN			{ "irn": "2203074", "solr_long_lat": "-77.100256,38.980666" }	urn:uuid:83c318dd-9ae1-4a71-ad71-91edeb7dd736	YPM ENT 030224		Richard P. Smith		1											PRESENT	slide	in collection						ENT number 30224; lot count 1; accn=YPM.11719
3052558330	Open Access, http://creativecommons.org/publicdomain/zero/1.0/; see Yale Peabody policies at: http://hdl.handle.net/10079/8931zqj	Anopheles stephensi (YPM ENT 030230)		CC0_1_0	2021-07-20 22:50:23		http://collections.peabody.yale.edu/search/Record/YPM-ENT-030230	Yale Peabody Museum				0	YPM	ENT		YPM	PRESERVED_SPECIMEN			{ "irn": "2202401", "solr_long_lat": "-77.100256,38.980666" }	urn:uuid:9c69b4db-bbce-49ef-bb8f-9309689157cc	YPM ENT 030230		Richard P. Smith		1											PRESENT	slide	in collection						ENT number 30230; lot count 1; accn=YPM.11719
3052556340	Open Access, http://creativecommons.org/publicdomain/zero/1.0/; see Yale Peabody policies at: http://hdl.handle.net/10079/8931zqj	Anopheles stephensi (YPM ENT 030231)		CC0_1_0	2021-07-20 22:50:24		http://collections.peabody.yale.edu/search/Record/YPM-ENT-030231	Yale Peabody Museum				0	YPM	ENT		YPM	PRESERVED_SPECIMEN			{ "irn": "2202400", "solr_long_lat": "-77.100256,38.980666" }	urn:uuid:b94ba5b8-ed23-4c56-8e91-0cf60a1a0b4e	YPM ENT 030231		Richard P. Smith		1											PRESENT	slide	in collection						ENT number 30231; lot count 1; accn=YPM.11719
3052555310	Open Access, http://creativecommons.org/publicdomain/zero/1.0/; see Yale Peabody policies at: http://hdl.handle.net/10079/8931zqj	Anopheles stephensi (YPM ENT 030244)		CC0_1_0	2021-07-20 22:50:25		http://collections.peabody.yale.edu/search/Record/YPM-ENT-030244	Yale Peabody Museum				0	YPM	ENT		YPM	PRESERVED_SPECIMEN			{ "irn": "2202405" }	urn:uuid:3713bcc5-4687-4307-af62-42454dd3b5c5	YPM ENT 030244				1											PRESENT	slide	in collection						ENT number 30244; lot count 1; accn=YPM.11719
3052554313	Open Access, http://creativecommons.org/publicdomain/zero/1.0/; see Yale Peabody policies at: http://hdl.handle.net/10079/8931zqj	Anopheles stephensi (YPM ENT 030234)		CC0_1_0	2021-07-20 22:50:24		http://collections.peabody.yale.edu/search/Record/YPM-ENT-030234	Yale Peabody Museum				0	YPM	ENT		YPM	PRESERVED_SPECIMEN			{ "irn": "2203068", "solr_long_lat": "-77.100256,38.980666" }	urn:uuid:462c784b-b7c9-44fa-8191-b2aa06880f18	YPM ENT 030234		Richard P. Smith		1											PRESENT	slide	in collection						ENT number 30234; lot count 1; accn=YPM.11719
3052553345	Open Access, http://creativecommons.org/publicdomain/zero/1.0/; see Yale Peabody policies at: http://hdl.handle.net/10079/8931zqj	Anopheles stephensi (YPM ENT 030238)		CC0_1_0	2021-07-20 22:50:24		http://collections.peabody.yale.edu/search/Record/YPM-ENT-030238	Yale Peabody Museum				0	YPM	ENT		YPM	PRESERVED_SPECIMEN			{ "irn": "2203064", "solr_long_lat": "-77.100256,38.980666" }	urn:uuid:cf138086-6fd8-48d8-9a2e-96c45ce3ef3b	YPM ENT 030238		Richard P. Smith		1											PRESENT	slide	in collection						ENT number 30238; lot count 1; accn=YPM.11719
3052553343	Open Access, http://creativecommons.org/publicdomain/zero/1.0/; see Yale Peabody policies at: http://hdl.handle.net/10079/8931zqj	Anopheles stephensi (YPM ENT 030233)		CC0_1_0	2021-07-20 22:50:24		http://collections.peabody.yale.edu/search/Record/YPM-ENT-030233	Yale Peabody Museum				0	YPM	ENT		YPM	PRESERVED_SPECIMEN			{ "irn": "2202399", "solr_long_lat": "-77.100256,38.980666" }	urn:uuid:bce51bdc-1c62-4a55-9ede-0640c5323edb	YPM ENT 030233		Richard P. Smith		1											PRESENT	slide	in collection						ENT number 30233; lot count 1; accn=YPM.11719
3052553323	Open Access, http://creativecommons.org/publicdomain/zero/1.0/; see Yale Peabody policies at: http://hdl.handle.net/10079/8931zqj	Anopheles stephensi (YPM ENT 030008)		CC0_1_0	2021-07-20 22:50:21		http://collections.peabody.yale.edu/search/Record/YPM-ENT-030008	Yale Peabody Museum				0	YPM	ENT		YPM	PRESERVED_SPECIMEN			{ "irn": "2202397" }	urn:uuid:577336c3-45d9-44ab-bebf-e78cb6147785	YPM ENT 030008				1											PRESENT	slide	in collection						ENT number 30008; lot count 1; accn=YPM.11719
3052553306	Open Access, http://creativecommons.org/publicdomain/zero/1.0/; see Yale Peabody policies at: http://hdl.handle.net/10079/8931zqj	Anopheles stephensi (YPM ENT 030243)		CC0_1_0	2021-07-20 22:50:25		http://collections.peabody.yale.edu/search/Record/YPM-ENT-030243	Yale Peabody Museum				0	YPM	ENT		YPM	PRESERVED_SPECIMEN			{ "irn": "2202406" }	urn:uuid:0f0d7b5a-4978-4e2c-b368-ee3210758cc4	YPM ENT 030243				1											PRESENT	slide	in collection						ENT number 30243; lot count 1; accn=YPM.11719
3052552327	Open Access, http://creativecommons.org/publicdomain/zero/1.0/; see Yale Peabody policies at: http://hdl.handle.net/10079/8931zqj	Anopheles stephensi (YPM ENT 030236)		CC0_1_0	2021-07-20 22:50:24		http://collections.peabody.yale.edu/search/Record/YPM-ENT-030236	Yale Peabody Museum				0	YPM	ENT		YPM	PRESERVED_SPECIMEN			{ "irn": "2203065", "solr_long_lat": "-77.100256,38.980666" }	urn:uuid:8de7ccbb-ff9a-489e-bfb2-fe567c1b5752	YPM ENT 030236		Richard P. Smith		1											PRESENT	slide	in collection						ENT number 30236; lot count 1; accn=YPM.11719
3052552317	Open Access, http://creativecommons.org/publicdomain/zero/1.0/; see Yale Peabody policies at: http://hdl.handle.net/10079/8931zqj	Anopheles stephensi (YPM ENT 030221)		CC0_1_0	2021-07-20 22:50:21		http://collections.peabody.yale.edu/search/Record/YPM-ENT-030221	Yale Peabody Museum				0	YPM	ENT		YPM	PRESERVED_SPECIMEN			{ "irn": "2202396", "solr_long_lat": "-77.100256,38.980666" }	urn:uuid:668a1b28-1861-4eca-b7ac-88cf9e562f26	YPM ENT 030221		Richard P. Smith		1											PRESENT	slide	in collection						ENT number 30221; lot count 1; accn=YPM.11719
3052552313	Open Access, http://creativecommons.org/publicdomain/zero/1.0/; see Yale Peabody policies at: http://hdl.handle.net/10079/8931zqj	Anopheles stephensi (YPM ENT 030222)		CC0_1_0	2021-07-20 22:50:21		http://collections.peabody.yale.edu/search/Record/YPM-ENT-030222	Yale Peabody Museum				0	YPM	ENT		YPM	PRESERVED_SPECIMEN			{ "irn": "2202395", "solr_long_lat": "-77.100256,38.980666" }	urn:uuid:3b5d4e21-5691-4fb0-8d33-19954657ea89	YPM ENT 030222		Richard P. Smith		1											PRESENT	slide	in collection						ENT number 30222; lot count 1; accn=YPM.11719
3032813822			en	CC_BY_4_0													MATERIAL_SAMPLE				http://bins.boldsystems.org/index.php/Public_RecordView?processid=GBMNC1646-20	ST18															PRESENT					MT899149
2979675440			en	CC_BY_4_0													MATERIAL_SAMPLE				http://bins.boldsystems.org/index.php/Public_RecordView?processid=GBMNB15172-20																PRESENT					MK704465
2979663440			en	CC_BY_4_0													MATERIAL_SAMPLE				http://bins.boldsystems.org/index.php/Public_RecordView?processid=GBMNB13023-20																PRESENT					LR736013
2979657567			en	CC_BY_4_0													MATERIAL_SAMPLE				http://bins.boldsystems.org/index.php/Public_RecordView?processid=GBMNB17073-20																PRESENT					MN329060
2979657518			en	CC_BY_4_0													MATERIAL_SAMPLE				http://bins.boldsystems.org/index.php/Public_RecordView?processid=GBMNB13404-20	JFN/ZOO/An._stephensi/Jaffna_02															PRESENT					MG970565
2979651450			en	CC_BY_4_0													MATERIAL_SAMPLE				http://bins.boldsystems.org/index.php/Public_RecordView?processid=GBMNB13020-20																PRESENT					LR736010
2979643459			en	CC_BY_4_0													MATERIAL_SAMPLE				http://bins.boldsystems.org/index.php/Public_RecordView?processid=GBMNB13025-20																PRESENT					LR736015
2979634523			en	CC_BY_4_0													MATERIAL_SAMPLE				http://bins.boldsystems.org/index.php/Public_RecordView?processid=GBMNB13406-20	JFN/ZOO/An._stephensi/Mannar_12															PRESENT					MG970567
2979499387			en	CC_BY_4_0													MATERIAL_SAMPLE				http://bins.boldsystems.org/index.php/Public_RecordView?processid=GBMNB13022-20																PRESENT					LR736012
2979490393			en	CC_BY_4_0													MATERIAL_SAMPLE				http://bins.boldsystems.org/index.php/Public_RecordView?processid=GBMNB13024-20																PRESENT					LR736014
2979485562			en	CC_BY_4_0													MATERIAL_SAMPLE				http://bins.boldsystems.org/index.php/Public_RecordView?processid=GBMNB13405-20	JFN/ZOO/An._stephensi/Mannar_10															PRESENT					MG970566
2979483536			en	CC_BY_4_0													MATERIAL_SAMPLE				http://bins.boldsystems.org/index.php/Public_RecordView?processid=GBMNB13403-20	JFN/ZOO/An._stephensi/Jaffna_01															PRESENT					MG970564
2979474568			en	CC_BY_4_0													MATERIAL_SAMPLE				http://bins.boldsystems.org/index.php/Public_RecordView?processid=GBMNB15208-20																PRESENT					MK726121
2633843879			en	CC_BY_4_0													MATERIAL_SAMPLE				http://bins.boldsystems.org/index.php/Public_RecordView?processid=GBMNA31315-19	ZOOMENTAs5															PRESENT					MK265742
2633841693			en	CC_BY_4_0													MATERIAL_SAMPLE				http://bins.boldsystems.org/index.php/Public_RecordView?processid=GBMNA22038-19	BUZOOT-As															PRESENT					MH538704
2633785895			en	CC_BY_4_0													MATERIAL_SAMPLE				http://bins.boldsystems.org/index.php/Public_RecordView?processid=GBMNA31313-19	ZOOMENTAs3															PRESENT					MK265740
2633782850			en	CC_BY_4_0													MATERIAL_SAMPLE				http://bins.boldsystems.org/index.php/Public_RecordView?processid=GBMNA31311-19	ZOOMENTAs1															PRESENT					MK265738
2633767853			en	CC_BY_4_0													MATERIAL_SAMPLE				http://bins.boldsystems.org/index.php/Public_RecordView?processid=GBMNA31326-19	ZOOMNTAs6															PRESENT					MK265743
2633751944			en	CC_BY_4_0													MATERIAL_SAMPLE				http://bins.boldsystems.org/index.php/Public_RecordView?processid=GBMNA31316-19	ZOOMENTAs7															PRESENT					MK265744
2633748101			en	CC_BY_4_0													MATERIAL_SAMPLE				http://bins.boldsystems.org/index.php/Public_RecordView?processid=GBMNA43460-19																PRESENT					MK170098
2633395708			en	CC_BY_4_0													MATERIAL_SAMPLE				http://bins.boldsystems.org/index.php/Public_RecordView?processid=GBMNA22029-19	BUZOOC-As															PRESENT					MH538702
2633393765			en	CC_BY_4_0													MATERIAL_SAMPLE				http://bins.boldsystems.org/index.php/Public_RecordView?processid=GBMNA22032-19	BUZOOE-As															PRESENT					MH538703
2633391962			en	CC_BY_4_0													MATERIAL_SAMPLE				http://bins.boldsystems.org/index.php/Public_RecordView?processid=GBMNA31314-19	ZOOMENTAs4															PRESENT					MK265741
2633314792			en	CC_BY_4_0													MATERIAL_SAMPLE				http://bins.boldsystems.org/index.php/Public_RecordView?processid=GBMNA31317-19	ZOOMENTAs8															PRESENT					MK265745
2633309789			en	CC_BY_4_0													MATERIAL_SAMPLE				http://bins.boldsystems.org/index.php/Public_RecordView?processid=GBMNA31312-19	ZOOMENTAs2															PRESENT					MK265739
2633298775			en	CC_BY_4_0													MATERIAL_SAMPLE				http://bins.boldsystems.org/index.php/Public_RecordView?processid=GBMNA22035-19	BUZOOS-As															PRESENT					MH538705
2433876642				CC0_1_0	2015-09-15 08:00:00			Naturalis Biodiversity Center		Naturalis Biodiversity Center				Diptera			PRESERVED_SPECIMEN				https://data.biodiversitydata.nl/naturalis/specimen/RMNH.INS.867849	RMNH.INS.867849															PRESENT	(microscopic slide)
2251394475			en	CC_BY_4_0													MATERIAL_SAMPLE				http://bins.boldsystems.org/index.php/Public_RecordView?processid=SPLID003-13	UMZDI03		V.Veeramani						Adult							PRESENT								University of Madras
2250858934			en	CC_BY_4_0													MATERIAL_SAMPLE				http://bins.boldsystems.org/index.php/Public_RecordView?processid=MAMOS122-12	MOS-00122		Jehan Ara						Adult							PRESENT					KF406694			National Institute for Biotechnology and Genetic Engineering
2250858599			en	CC_BY_4_0													MATERIAL_SAMPLE				http://bins.boldsystems.org/index.php/Public_RecordView?processid=MAMOS079-12	MOS-00079		J Mirza													PRESENT					KF406703			Centre for Biodiversity Genomics
2250858024			en	CC_BY_4_0													MATERIAL_SAMPLE				http://bins.boldsystems.org/index.php/Public_RecordView?processid=MAMOS1744-13	MOS-01744		J Mirza						Adult							PRESENT	Leg				KF406688			National Institute for Biotechnology and Genetic Engineering
2250769659			en	CC_BY_4_0													MATERIAL_SAMPLE				http://bins.boldsystems.org/index.php/Public_RecordView?processid=LGEN121-14			Dr. Sumit Vyas					FEMALE	Adult							PRESENT								Gujarat Biodiversity Gene Bank
2250140608			en	CC_BY_4_0													MATERIAL_SAMPLE				http://bins.boldsystems.org/index.php/Public_RecordView?processid=GBMTG5312-16																PRESENT					NC_028223 | NC_028223 | NC_028223 | NC_028223 | NC_028223 | NC_028223 | NC_028223 | NC_028223 | NC_028223 | NC_028223 | NC_028223
2250125763			en	CC_BY_4_0													MATERIAL_SAMPLE				http://bins.boldsystems.org/index.php/Public_RecordView?processid=GBMNA9890-19	KT382827															PRESENT					KT382827
2249986446			en	CC_BY_4_0													MATERIAL_SAMPLE				http://bins.boldsystems.org/index.php/Public_RecordView?processid=GBMIN56028-17																PRESENT					MF124611
2249985933			en	CC_BY_4_0													MATERIAL_SAMPLE				http://bins.boldsystems.org/index.php/Public_RecordView?processid=GBMIN56027-17																PRESENT					MF124608
2249985571			en	CC_BY_4_0													MATERIAL_SAMPLE				http://bins.boldsystems.org/index.php/Public_RecordView?processid=GBMIN56029-17																PRESENT					MF124609
2249604700			en	CC_BY_4_0													MATERIAL_SAMPLE				http://bins.boldsystems.org/index.php/Public_RecordView?processid=GBDP9795-12																PRESENT					AY877427
2249604423			en	CC_BY_4_0													MATERIAL_SAMPLE				http://bins.boldsystems.org/index.php/Public_RecordView?processid=GBDP9797-12																PRESENT					AY877429
2249603158			en	CC_BY_4_0													MATERIAL_SAMPLE				http://bins.boldsystems.org/index.php/Public_RecordView?processid=GBDP9794-12																PRESENT					AY877426
2249602752			en	CC_BY_4_0													MATERIAL_SAMPLE				http://bins.boldsystems.org/index.php/Public_RecordView?processid=GBDP9796-12																PRESENT					AY877428
2249602514			en	CC_BY_4_0													MATERIAL_SAMPLE				http://bins.boldsystems.org/index.php/Public_RecordView?processid=GBDP6346-09	AF181267															PRESENT					AF181267
2249600999			en	CC_BY_4_0													MATERIAL_SAMPLE				http://bins.boldsystems.org/index.php/Public_RecordView?processid=GBDP51665-19																PRESENT					MF975730
2249600822			en	CC_BY_4_0													MATERIAL_SAMPLE				http://bins.boldsystems.org/index.php/Public_RecordView?processid=GBDP51662-19																PRESENT					MF975727
2249600388			en	CC_BY_4_0													MATERIAL_SAMPLE				http://bins.boldsystems.org/index.php/Public_RecordView?processid=GBDP51657-19																PRESENT					MF975722
2249600366			en	CC_BY_4_0													MATERIAL_SAMPLE				http://bins.boldsystems.org/index.php/Public_RecordView?processid=GBDP5708-09	FJ210893															PRESENT					FJ210893
2249600163			en	CC_BY_4_0													MATERIAL_SAMPLE				http://bins.boldsystems.org/index.php/Public_RecordView?processid=GBDP51667-19																PRESENT					MH651000
2249600036			en	CC_BY_4_0													MATERIAL_SAMPLE				http://bins.boldsystems.org/index.php/Public_RecordView?processid=GBDP6669-09	DQ317594															PRESENT					DQ317594
2249599311			en	CC_BY_4_0													MATERIAL_SAMPLE				http://bins.boldsystems.org/index.php/Public_RecordView?processid=GBDP51663-19																PRESENT					MF975728
2249599092			en	CC_BY_4_0													MATERIAL_SAMPLE				http://bins.boldsystems.org/index.php/Public_RecordView?processid=GBDP51659-19																PRESENT					MF975724
2249598982			en	CC_BY_4_0													MATERIAL_SAMPLE				http://bins.boldsystems.org/index.php/Public_RecordView?processid=GBDP51656-19																PRESENT					MH512893
2249598769			en	CC_BY_4_0													MATERIAL_SAMPLE				http://bins.boldsystems.org/index.php/Public_RecordView?processid=GBDP51666-19																PRESENT					MF975731
2249598493			en	CC_BY_4_0													MATERIAL_SAMPLE				http://bins.boldsystems.org/index.php/Public_RecordView?processid=GBDP48603-19																PRESENT					KX467337
2249598464			en	CC_BY_4_0													MATERIAL_SAMPLE				http://bins.boldsystems.org/index.php/Public_RecordView?processid=GBDP51658-19																PRESENT					MF975723
2249598383			en	CC_BY_4_0													MATERIAL_SAMPLE				http://bins.boldsystems.org/index.php/Public_RecordView?processid=GBDP51654-19																PRESENT					MG686502
2249598324			en	CC_BY_4_0													MATERIAL_SAMPLE				http://bins.boldsystems.org/index.php/Public_RecordView?processid=GBDP51655-19																PRESENT					MG571266
2249597800			en	CC_BY_4_0													MATERIAL_SAMPLE				http://bins.boldsystems.org/index.php/Public_RecordView?processid=GBDP51661-19																PRESENT					MF975726
2249596896			en	CC_BY_4_0													MATERIAL_SAMPLE				http://bins.boldsystems.org/index.php/Public_RecordView?processid=GBDP51660-19																PRESENT					MF975725
2249596818			en	CC_BY_4_0													MATERIAL_SAMPLE				http://bins.boldsystems.org/index.php/Public_RecordView?processid=GBDP5707-09	FJ210894															PRESENT					FJ210894
2249596239			en	CC_BY_4_0													MATERIAL_SAMPLE				http://bins.boldsystems.org/index.php/Public_RecordView?processid=GBDP46325-19																PRESENT					EF680294
2249596184			en	CC_BY_4_0													MATERIAL_SAMPLE				http://bins.boldsystems.org/index.php/Public_RecordView?processid=GBDP51664-19																PRESENT					MF975729
2249595925			en	CC_BY_4_0													MATERIAL_SAMPLE				http://bins.boldsystems.org/index.php/Public_RecordView?processid=GBDP49819-19																PRESENT					MF124610
2249595094			en	CC_BY_4_0													MATERIAL_SAMPLE				http://bins.boldsystems.org/index.php/Public_RecordView?processid=GBDP49052-19																PRESENT					KT899888
2249594859			en	CC_BY_4_0													MATERIAL_SAMPLE				http://bins.boldsystems.org/index.php/Public_RecordView?processid=GBDP46326-19																PRESENT					EF680295
2249594574			en	CC_BY_4_0													MATERIAL_SAMPLE				http://bins.boldsystems.org/index.php/Public_RecordView?processid=GBDP46313-19																PRESENT					EF680282
2249594495			en	CC_BY_4_0													MATERIAL_SAMPLE				http://bins.boldsystems.org/index.php/Public_RecordView?processid=GBDP46321-19																PRESENT					EF680290
2249594161			en	CC_BY_4_0													MATERIAL_SAMPLE				http://bins.boldsystems.org/index.php/Public_RecordView?processid=GBDP46318-19																PRESENT					EF680287
2249593892			en	CC_BY_4_0													MATERIAL_SAMPLE				http://bins.boldsystems.org/index.php/Public_RecordView?processid=GBDP48869-19																PRESENT					KR817728
2249593823			en	CC_BY_4_0													MATERIAL_SAMPLE				http://bins.boldsystems.org/index.php/Public_RecordView?processid=GBDP46314-19																PRESENT					EF680283
2249593788			en	CC_BY_4_0													MATERIAL_SAMPLE				http://bins.boldsystems.org/index.php/Public_RecordView?processid=GBDP46311-19																PRESENT					JF966739
2249593534			en	CC_BY_4_0													MATERIAL_SAMPLE				http://bins.boldsystems.org/index.php/Public_RecordView?processid=GBDP46319-19																PRESENT					EF680288
2249593287			en	CC_BY_4_0													MATERIAL_SAMPLE				http://bins.boldsystems.org/index.php/Public_RecordView?processid=GBDP46312-19																PRESENT					EF680281
2249593168			en	CC_BY_4_0													MATERIAL_SAMPLE				http://bins.boldsystems.org/index.php/Public_RecordView?processid=GBDP46320-19																PRESENT					EF680289
2249593056			en	CC_BY_4_0													MATERIAL_SAMPLE				http://bins.boldsystems.org/index.php/Public_RecordView?processid=GBDP46322-19																PRESENT					EF680291
2249592987			en	CC_BY_4_0													MATERIAL_SAMPLE				http://bins.boldsystems.org/index.php/Public_RecordView?processid=GBDP46316-19																PRESENT					EF680285
2249592875			en	CC_BY_4_0													MATERIAL_SAMPLE				http://bins.boldsystems.org/index.php/Public_RecordView?processid=GBDP46317-19																PRESENT					EF680286
2249592472			en	CC_BY_4_0													MATERIAL_SAMPLE				http://bins.boldsystems.org/index.php/Public_RecordView?processid=GBDP46324-19																PRESENT					EF680293
2249592319			en	CC_BY_4_0													MATERIAL_SAMPLE				http://bins.boldsystems.org/index.php/Public_RecordView?processid=GBDP46323-19																PRESENT					EF680292
2249592101			en	CC_BY_4_0													MATERIAL_SAMPLE				http://bins.boldsystems.org/index.php/Public_RecordView?processid=GBDP46315-19																PRESENT					EF680284
2249587297			en	CC_BY_4_0													MATERIAL_SAMPLE				http://bins.boldsystems.org/index.php/Public_RecordView?processid=GBDP4085-07	DQ310148															PRESENT					DQ310148
2249586818			en	CC_BY_4_0													MATERIAL_SAMPLE				http://bins.boldsystems.org/index.php/Public_RecordView?processid=GBDP4088-07	DQ310143															PRESENT					DQ310143
2249567428			en	CC_BY_4_0													MATERIAL_SAMPLE				http://bins.boldsystems.org/index.php/Public_RecordView?processid=GBDP2264-06	A13574 VCRCMM															PRESENT					DQ154166
2249563217			en	CC_BY_4_0													MATERIAL_SAMPLE				http://bins.boldsystems.org/index.php/Public_RecordView?processid=GBDP17174-15			Emad I. Khater, Mohammed M. Sowilem & Kashif Munawar						Adult							PRESENT					KJ528892
2249562266			en	CC_BY_4_0													MATERIAL_SAMPLE				http://bins.boldsystems.org/index.php/Public_RecordView?processid=GBDP17169-15			Emad I. Khater, Mohammed M. Sowilem & Kashif Munawar						Adult							PRESENT					KJ528887
2249562259			en	CC_BY_4_0													MATERIAL_SAMPLE				http://bins.boldsystems.org/index.php/Public_RecordView?processid=GBDP17170-15			Emad I. Khater, Mohammed M. Sowilem & Kashif Munawar						Adult							PRESENT					KJ528888
2249562247			en	CC_BY_4_0													MATERIAL_SAMPLE				http://bins.boldsystems.org/index.php/Public_RecordView?processid=GBDP17176-15			Emad I. Khater, Mohammed M. Sowilem & Kashif Munawar						Adult							PRESENT					KJ528894
2249562123			en	CC_BY_4_0													MATERIAL_SAMPLE				http://bins.boldsystems.org/index.php/Public_RecordView?processid=GBDP17173-15			Emad I. Khater, Mohammed M. Sowilem & Kashif Munawar						Adult							PRESENT					KJ528891
2249561574			en	CC_BY_4_0													MATERIAL_SAMPLE				http://bins.boldsystems.org/index.php/Public_RecordView?processid=GBDP17175-15			Emad I. Khater, Mohammed M. Sowilem & Kashif Munawar						Adult							PRESENT					KJ528893
2249560690			en	CC_BY_4_0													MATERIAL_SAMPLE				http://bins.boldsystems.org/index.php/Public_RecordView?processid=GBDP17172-15			Emad I. Khater, Mohammed M. Sowilem & Kashif Munawar						Adult							PRESENT					KJ528890
2249560669			en	CC_BY_4_0													MATERIAL_SAMPLE				http://bins.boldsystems.org/index.php/Public_RecordView?processid=GBDP17177-15									Adult							PRESENT					KJ528895
2249560481			en	CC_BY_4_0													MATERIAL_SAMPLE				http://bins.boldsystems.org/index.php/Public_RecordView?processid=GBDP17171-15			Emad I. Khater, Mohammed M. Sowilem & Kashif Munawar						Adult							PRESENT					KJ528889
2249560480			en	CC_BY_4_0													MATERIAL_SAMPLE				http://bins.boldsystems.org/index.php/Public_RecordView?processid=GBDP1679-06																PRESENT					AY729980
2249554684			en	CC_BY_4_0													MATERIAL_SAMPLE				http://bins.boldsystems.org/index.php/Public_RecordView?processid=GBDP0489-06	LDS:code 146															PRESENT					AF181268
2249554287			en	CC_BY_4_0													MATERIAL_SAMPLE				http://bins.boldsystems.org/index.php/Public_RecordView?processid=GBDP0488-06																PRESENT					AF181266
2249319176			en	CC_BY_4_0													MATERIAL_SAMPLE				http://bins.boldsystems.org/index.php/Public_RecordView?processid=GBANO111-12																PRESENT					AF417713
2249318575			en	CC_BY_4_0													MATERIAL_SAMPLE				http://bins.boldsystems.org/index.php/Public_RecordView?processid=GBANO949-14	A354		Faulde & Khaireh						Adult							PRESENT					KF933378
2249317823			en	CC_BY_4_0													MATERIAL_SAMPLE				http://bins.boldsystems.org/index.php/Public_RecordView?processid=GBANO062-12																PRESENT					AF116835
2248539433			en	CC_BY_4_0													MATERIAL_SAMPLE				http://bins.boldsystems.org/index.php/Public_RecordView?processid=AGIRI263-17																PRESENT								National Bureau of Agricultural Insect Resources, India
2248513160			en	CC_BY_4_0													MATERIAL_SAMPLE				http://bins.boldsystems.org/index.php/Public_RecordView?processid=ACMC005-04	AF425844															PRESENT					GU908046
1804956550				CC0_1_0									Naturalis	Diptera			OCCURRENCE				BE.54579_113897057	BE.54579				2											PRESENT
1415763959			en	CC_BY_4_0													MATERIAL_SAMPLE				http://bins.boldsystems.org/index.php/Public_RecordView?processid=MAMOS910-12	MOS-00910		J Mirza						Adult							PRESENT	Leg				KF406707			National Institute for Biotechnology and Genetic Engineering
1415763942			en	CC_BY_4_0													MATERIAL_SAMPLE				http://bins.boldsystems.org/index.php/Public_RecordView?processid=MAMOS908-12	MOS-00908		W Akram						Adult							PRESENT	Leg				KF406708			National Institute for Biotechnology and Genetic Engineering
1415763936			en	CC_BY_4_0													MATERIAL_SAMPLE				http://bins.boldsystems.org/index.php/Public_RecordView?processid=MAMOS893-12	MOS-00893		W Akram						Adult							PRESENT	Leg				KF406682			National Institute for Biotechnology and Genetic Engineering
1415763595			en	CC_BY_4_0													MATERIAL_SAMPLE				http://bins.boldsystems.org/index.php/Public_RecordView?processid=MAMOS527-12	MOS-00527		W Akram						Adult							PRESENT	Leg				KF406705			National Institute for Biotechnology and Genetic Engineering
1415763101			en	CC_BY_4_0													MATERIAL_SAMPLE				http://bins.boldsystems.org/index.php/Public_RecordView?processid=MAMOS165-12	MOS-00165		Jehan Ara						Adult							PRESENT					KF406681			National Institute for Biotechnology and Genetic Engineering
1415763016			en	CC_BY_4_0													MATERIAL_SAMPLE				http://bins.boldsystems.org/index.php/Public_RecordView?processid=MAMOS1395-12	MOS-01395		W Akram						Adult							PRESENT	Leg				KF406683			National Institute for Biotechnology and Genetic Engineering
1415763007			en	CC_BY_4_0													MATERIAL_SAMPLE				http://bins.boldsystems.org/index.php/Public_RecordView?processid=MAMOS1325-12	MOS-01325		J Mirza						Adult							PRESENT	Leg				KF406693			National Institute for Biotechnology and Genetic Engineering
1415762980			en	CC_BY_4_0													MATERIAL_SAMPLE				http://bins.boldsystems.org/index.php/Public_RecordView?processid=MAMOS1324-12	MOS-01324		W Akram						Adult							PRESENT	Leg				KF406699			National Institute for Biotechnology and Genetic Engineering
1415762964			en	CC_BY_4_0													MATERIAL_SAMPLE				http://bins.boldsystems.org/index.php/Public_RecordView?processid=MAMOS1285-12	MOS-01285		J Mirza						Adult							PRESENT	Leg				KF406687			National Institute for Biotechnology and Genetic Engineering
1415762908			en	CC_BY_4_0													MATERIAL_SAMPLE				http://bins.boldsystems.org/index.php/Public_RecordView?processid=MAMOS1281-12	MOS-01281		J Mirza						Adult							PRESENT	Leg				KF406684			National Institute for Biotechnology and Genetic Engineering
1415762896			en	CC_BY_4_0													MATERIAL_SAMPLE				http://bins.boldsystems.org/index.php/Public_RecordView?processid=MAMOS123-12	MOS-00123		Jehan Ara						Adult							PRESENT					KF406692			National Institute for Biotechnology and Genetic Engineering
1415762890			en	CC_BY_4_0													MATERIAL_SAMPLE				http://bins.boldsystems.org/index.php/Public_RecordView?processid=MAMOS125-12	MOS-00125		Jehan Ara						Adult							PRESENT					KF406690			National Institute for Biotechnology and Genetic Engineering
1415762885			en	CC_BY_4_0													MATERIAL_SAMPLE				http://bins.boldsystems.org/index.php/Public_RecordView?processid=MAMOS124-12	MOS-00124		Jehan Ara						Adult							PRESENT					KF406691			National Institute for Biotechnology and Genetic Engineering
1415762884			en	CC_BY_4_0													MATERIAL_SAMPLE				http://bins.boldsystems.org/index.php/Public_RecordView?processid=MAMOS1297-12	MOS-01297		W Akram						Adult							PRESENT	Leg				KF406706			National Institute for Biotechnology and Genetic Engineering
1415762855			en	CC_BY_4_0													MATERIAL_SAMPLE				http://bins.boldsystems.org/index.php/Public_RecordView?processid=MAMOS1186-12	MOS-01186		W Akram						Adult							PRESENT	Leg				KF406686			National Institute for Biotechnology and Genetic Engineering
1415762828			en	CC_BY_4_0													MATERIAL_SAMPLE				http://bins.boldsystems.org/index.php/Public_RecordView?processid=MAMOS1227-12	MOS-01227		J Mirza						Adult							PRESENT	Leg				KF406689			National Institute for Biotechnology and Genetic Engineering
1415762822			en	CC_BY_4_0													MATERIAL_SAMPLE				http://bins.boldsystems.org/index.php/Public_RecordView?processid=MAMOS119-12	MOS-00119		Jehan Ara						Adult							PRESENT					KF406698			National Institute for Biotechnology and Genetic Engineering
1415762798			en	CC_BY_4_0													MATERIAL_SAMPLE				http://bins.boldsystems.org/index.php/Public_RecordView?processid=MAMOS121-12	MOS-00121		Jehan Ara						Adult							PRESENT					KF406696			National Institute for Biotechnology and Genetic Engineering
1415762735			en	CC_BY_4_0													MATERIAL_SAMPLE				http://bins.boldsystems.org/index.php/Public_RecordView?processid=MAMOS1072-12	MOS-01072		J Mirza						Adult							PRESENT	Leg				KF406695			National Institute for Biotechnology and Genetic Engineering
1415762695			en	CC_BY_4_0													MATERIAL_SAMPLE				http://bins.boldsystems.org/index.php/Public_RecordView?processid=MAMOS095-12	MOS-00095		J Mirza													PRESENT					KF406704			Centre for Biodiversity Genomics
1415762646			en	CC_BY_4_0													MATERIAL_SAMPLE				http://bins.boldsystems.org/index.php/Public_RecordView?processid=MAMOS051-12	MOS-00051		W Akram													PRESENT					KF406700			Centre for Biodiversity Genomics
1415762636			en	CC_BY_4_0													MATERIAL_SAMPLE				http://bins.boldsystems.org/index.php/Public_RecordView?processid=MAMOS070-12	MOS-00070		J Mirza													PRESENT					KF406702			Centre for Biodiversity Genomics
1415762584			en	CC_BY_4_0													MATERIAL_SAMPLE				http://bins.boldsystems.org/index.php/Public_RecordView?processid=MAMOS053-12	MOS-00053		W Akram													PRESENT					KF406701			Centre for Biodiversity Genomics
1415758711			en	CC_BY_4_0													MATERIAL_SAMPLE				http://bins.boldsystems.org/index.php/Public_RecordView?processid=MADIP309-10	DIP-00309		W. Akram						Adult							PRESENT					KF406697			National Institute for Biotechnology and Genetic Engineering
1415758697			en	CC_BY_4_0													MATERIAL_SAMPLE				http://bins.boldsystems.org/index.php/Public_RecordView?processid=MADIP312-10	DIP-00312		W. Akram						Adult							PRESENT					KF406685			National Institute for Biotechnology and Genetic Engineering
1415758675			en	CC_BY_4_0													MATERIAL_SAMPLE				http://bins.boldsystems.org/index.php/Public_RecordView?processid=MADIP281-10	DIP-00281		W. Akram						Adult							PRESENT					KF406680			National Institute for Biotechnology and Genetic Engineering
[truncated: 162 more columns]
