# Supplementary material for: Possible potential spread of Anopheles stephensi, the Asian malaria vector
Source: BMC Infect Dis. 2024 Mar 20;24:333. doi: 10.1186/s12879-024-09213-3 (PMC10953274; doi:10.1186/s12879-024-09213-3)
Supplement: Supplementary file 1 — Supplementary Material 1. [file 12879_2024_9213_MOESM1_ESM.zip › supplementary file/TableS1 Distribution coordinate of Anopheles stephensi.csv]

species	countryCode	decimalLongitude	decimalLatitude	Explanation of country codes
Anopheles stephensi	AE	56.3667	27.2166	The United Arab Emirates	AE
Anopheles stephensi	CN	73.2439	22.7243	China	CN
Anopheles stephensi	CN	110.3372	20.0794	Djibouti	DJ
Anopheles stephensi	CN	110.3658	19.6871	Egypti	EGY
Anopheles stephensi	CN	109.699	19.9102	Ethiopia	ET
Anopheles stephensi	CN	109.5909	19.5364	India	IN
Anopheles stephensi	CN	110.0088	19.7369	Indonesia	IND
Anopheles stephensi	CN	109.4965	18.3044	Iraq	IQ
Anopheles stephensi	CN	109.5274	18.7856	Iran	IR
Anopheles stephensi	CN	110.0404	18.5404	Kenya	KE
Anopheles stephensi	CN	110.4977	19.2471	Sri Lanka	LK
Anopheles stephensi	CN	110.3553	19.1054	Myanmar	MM
Anopheles stephensi	CN	110.6232	19.2477	Nigeria	NGA
Anopheles stephensi	CN	110.3879	18.814	Pakistan	PK
Anopheles stephensi	CN	109.718	18.6401	Qatar	QA
Anopheles stephensi	CN	110.4082	18.7196	Saudi Arabia	SA
Anopheles stephensi	CN	108.4193	22.85	Sudan	SD
Anopheles stephensi	CN	107.7058	23.1666	Somalia	SO
Anopheles stephensi	CN	107.5719	23.3208	Thailand	TH
Anopheles stephensi	CN	109.135	21.4583
Anopheles stephensi	CN	109.1941	21.6264
Anopheles stephensi	CN	109.4871	21.9101
Anopheles stephensi	CN	108.3834	21.7199
Anopheles stephensi	CN	108.4581	21.8532
Anopheles stephensi	CN	107.9794	21.5351
Anopheles stephensi	CN	107.9902	22.1584
Anopheles stephensi	CN	108.6249	21.988
Anopheles stephensi	CN	108.7877	21.8361
Anopheles stephensi	CN	110.2878	25.2664
Anopheles stephensi	CN	110.3262	25.4004
Anopheles stephensi	CN	109.9893	24.9851
Anopheles stephensi	CN	111.2468	23.4934
Anopheles stephensi	CN	111.5549	23.8459
Anopheles stephensi	CN	111.5397	23.2397
Anopheles stephensi	CN	109.3938	24.3125
Anopheles stephensi	CN	109.7563	24.4781
Anopheles stephensi	CN	109.7063	23.9778
Anopheles stephensi	CN	110.1636	22.6025
Anopheles stephensi	CN	110.5675	22.8657
Anopheles stephensi	CN	110.2645	22.3166
Anopheles stephensi	CN	102.8685	24.876
Anopheles stephensi	CN	103.1815	24.9213
Anopheles stephensi	CN	102.9056	24.6904
Anopheles stephensi	CN	102.5037	25.2266
Anopheles stephensi	CN	102.4839	24.9263
Anopheles stephensi	CN	103.0441	25.3433
Anopheles stephensi	CN	103.7967	25.5299
Anopheles stephensi	CN	103.6722	25.0358
Anopheles stephensi	CN	103.5808	25.4419
Anopheles stephensi	CN	102.5176	24.342
Anopheles stephensi	CN	102.3962	24.1884
Anopheles stephensi	CN	102.9349	24.1968
Anopheles stephensi	CN	99.1848	25.1495
Anopheles stephensi	CN	99.194	24.7287
Anopheles stephensi	CN	99.547	25.468
Anopheles stephensi	CN	100.2587	26.8092
Anopheles stephensi	CN	100.1817	26.5651
Anopheles stephensi	CN	100.7572	26.6897
Anopheles stephensi	CN	99.9112	26.5415
Anopheles stephensi	CN	99.9746	26.1186
Anopheles stephensi	CN	103.799	27.3825
Anopheles stephensi	CN	103.5609	27.1962
Anopheles stephensi	CN	104.0565	27.6323
Anopheles stephensi	CN	100.948	22.7774
Anopheles stephensi	CN	101.0514	23.0551
Anopheles stephensi	CN	101.8675	22.592
Anopheles stephensi	CN	100.1196	23.9331
Anopheles stephensi	CN	100.7001	23.5047
Anopheles stephensi	CN	100.1315	24.439
Anopheles stephensi	CN	104.0807	30.6987
Anopheles stephensi	CN	103.6546	30.9945
Anopheles stephensi	CN	103.9645	30.9954
Anopheles stephensi	CN	104.5522	30.4177
Anopheles stephensi	CN	103.6771	30.6397
Anopheles stephensi	CN	103.5242	30.592
Anopheles stephensi	CN	103.4748	30.4138
Anopheles stephensi	CN	105.4292	28.9298
Anopheles stephensi	CN	105.8352	28.8151
Anopheles stephensi	CN	105.4506	28.1614
Anopheles stephensi	CN	105.3871	29.1589
Anopheles stephensi	CN	101.8581	26.548
Anopheles stephensi	CN	102.1112	26.8938
Anopheles stephensi	CN	102.2538	26.6585
Anopheles stephensi	CN	103.7183	29.6062
Anopheles stephensi	CN	103.5014	29.609
Anopheles stephensi	CN	103.8509	29.8379
Anopheles stephensi	CN	104.8862	29.3575
Anopheles stephensi	CN	104.4229	29.4506
Anopheles stephensi	CN	104.9812	29.1871
Anopheles stephensi	CN	104.7252	31.4608
Anopheles stephensi	CN	104.7517	31.7846
Anopheles stephensi	CN	105.178	31.6483
Anopheles stephensi	CN	105.3973	31.2154
Anopheles stephensi	CN	105.1018	31.1008
Anopheles stephensi	CN	105.5959	30.5468
Anopheles stephensi	CN	105.3947	30.8774
Anopheles stephensi	CN	105.7112	30.7641
Anopheles stephensi	CN	105.2432	30.5998
Anopheles stephensi	CN	104.397	31.1695
Anopheles stephensi	CN	104.2797	30.9811
Anopheles stephensi	CN	104.1762	31.1331
Anopheles stephensi	CN	104.2227	31.3421
Anopheles stephensi	CN	105.8282	32.4539
Anopheles stephensi	CN	105.5308	32.2914
Anopheles stephensi	CN	106.7087	26.5609
Anopheles stephensi	CN	106.9865	26.4584
Anopheles stephensi	CN	107.2435	26.5888
Anopheles stephensi	CN	106.971	27.0654
Anopheles stephensi	CN	106.5938	26.8428
Anopheles stephensi	CN	106.7462	27.0932
Anopheles stephensi	CN	105.9501	26.2334
Anopheles stephensi	CN	105.7516	26.3124
Anopheles stephensi	CN	106.6674	26.1382
Anopheles stephensi	CN	106.4501	26.0322
Anopheles stephensi	CN	105.4249	27.2588
Anopheles stephensi	CN	104.8961	27.4425
Anopheles stephensi	CN	105.609	27.1508
Anopheles stephensi	CN	106.9549	27.6692
Anopheles stephensi	CN	107.186	27.9563
Anopheles stephensi	CN	106.8364	28.144
Anopheles stephensi	CN	107.4666	27.7601
Anopheles stephensi	CN	106.2109	27.4692
Anopheles stephensi	CN	104.8588	26.5961
Anopheles stephensi	CN	104.9599	26.5546
Anopheles stephensi	CN	105.3923	26.7943
Anopheles stephensi	CN	109.2104	27.7452
Anopheles stephensi	CN	108.8601	27.7151
Anopheles stephensi	CN	108.23	27.5184
Anopheles stephensi	DJ	77.5638	13.0335
Anopheles stephensi	DJ	60.689	27.207
Anopheles stephensi	DJ	88.356	22.519
Anopheles stephensi	DJ	77.0272	8.7517
Anopheles stephensi	DJ	74.88	12.87
Anopheles stephensi	DJ	72.819	21.195
Anopheles stephensi	DJ	76.5667	28.9
Anopheles stephensi	DJ	79.815	9.083
Anopheles stephensi	DJ	98.8443	16.0482
Anopheles stephensi	DJ	43.1442	11.5795
Anopheles stephensi	DJ	42.8806	11.7892
Anopheles stephensi	DJ	43.2874	11.9659
Anopheles stephensi	DJ	42.0993	11.5158
Anopheles stephensi	DJ	42.4428	12.2375
Anopheles stephensi	DJ	31.2383	30.0657
Anopheles stephensi	EGY	31.159	29.0887
Anopheles stephensi	EGY	29.0352	28.3609
Anopheles stephensi	EGY	31.6425	26.6198
Anopheles stephensi	EGY	32.6474	25.7113
Anopheles stephensi	EGY	34.1755	26.3184
Anopheles stephensi	EGY	33.8177	27.2503
Anopheles stephensi	EGY	31.1443	31.3106
Anopheles stephensi	EGY	33.0542	28.3505
Anopheles stephensi	EGY	32.9277	24.4771
Anopheles stephensi	EGY	33.7504	29.8998
Anopheles stephensi	EGY	33.6285	28.2431
Anopheles stephensi	EGY	31.2943	30.9431
Anopheles stephensi	EGY	30.6481	31.1382
Anopheles stephensi	EGY	30.4044	31.3615
Anopheles stephensi	EGY	31.1403	31.3111
Anopheles stephensi	EGY	31.3587	31.2193
Anopheles stephensi	EGY	32.7259	26.1862
Anopheles stephensi	EGY	32.8731	24.9262
Anopheles stephensi	EGY	32.4867	26.1281
Anopheles stephensi	EGY	35.5298	23.1547
Anopheles stephensi	EGY	44.2834	6.7282
Anopheles stephensi	ET	77.5723	13.0071
Anopheles stephensi	ET	70.1806	28.8714
Anopheles stephensi	ET	70.6178	31.2614
Anopheles stephensi	ET	44.2771	6.7389
Anopheles stephensi	ET	77.6569	12.961
Anopheles stephensi	ET	35.38	14.04
Anopheles stephensi	ET	42.1919	7.5288
Anopheles stephensi	ET	39.7117	6.0391
Anopheles stephensi	ET	38.7596	9.0121
Anopheles stephensi	ET	37.0199	7.7192
Anopheles stephensi	ET	39.9026	10.0041
Anopheles stephensi	ET	39.0195	12.7598
Anopheles stephensi	ET	42.7978	9.3526
Anopheles stephensi	ET	43.5613	8.2225
Anopheles stephensi	ET	38.7297	12.4435
Anopheles stephensi	ET	38.8286	12.1405
Anopheles stephensi	ET	39.6473	12.6175
Anopheles stephensi	ET	38.0559	12.1473
Anopheles stephensi	ET	37.6857	11.9028
Anopheles stephensi	ET	38.1755	11.5129
Anopheles stephensi	ET	37.3821	11.5946
Anopheles stephensi	ET	39.5082	11.2894
Anopheles stephensi	ET	39.722	11.0839
Anopheles stephensi	ET	39.1793	6.9075
Anopheles stephensi	ET	38.4917	7.0546
Anopheles stephensi	ET	42.2137	4.4611
Anopheles stephensi	ET	32.5551	15.5222
Anopheles stephensi	ET	37.1901	19.5914
Anopheles stephensi	IN	76.9315	11.1146
Anopheles stephensi	IN	88.016	22.584
Anopheles stephensi	IN	73.817	15.493
Anopheles stephensi	IN	76.9414	11.2962
Anopheles stephensi	IN	76.5678	27.5
Anopheles stephensi	IN	72.856	22.69
Anopheles stephensi	IN	77.975	10.356
Anopheles stephensi	IN	77.1935	28.5615
Anopheles stephensi	IN	95.212	18.709
Anopheles stephensi	IN	73.026	29.58
Anopheles stephensi	IN	93.655	22.933
Anopheles stephensi	IN	51.4038	25.7895
Anopheles stephensi	IN	73.0162	26.2844
Anopheles stephensi	IN	96.148	21.642
Anopheles stephensi	IN	73.83	31.749
Anopheles stephensi	IN	95.996	22.864
Anopheles stephensi	IN	73.2	29.6166
Anopheles stephensi	IN	77.35	8.7053
Anopheles stephensi	IN	96.1666	18.5833
Anopheles stephensi	IN	77.016	28.463
Anopheles stephensi	IN	73.3667	28.0167
Anopheles stephensi	IN	66.9916	24.8992
Anopheles stephensi	IN	73.003	29.54
Anopheles stephensi	IN	77.6265	12.9719
Anopheles stephensi	IN	77.2226	28.7174
Anopheles stephensi	IN	94.315	20.0833
Anopheles stephensi	IN	88.357	22.575
Anopheles stephensi	IN	77.2214	28.5575
Anopheles stephensi	IN	77.08	28.5749
Anopheles stephensi	IN	95.372	20.355
Anopheles stephensi	IN	97.5545	24.7288
Anopheles stephensi	IN	67.0155	24.8539
Anopheles stephensi	IN	73.923	31.688
Anopheles stephensi	IN	57.65	26.4167
Anopheles stephensi	IN	77.3312	28.5437
Anopheles stephensi	IN	92.196	21.178
Anopheles stephensi	IN	76.6	12.26
Anopheles stephensi	IN	71.2006	30.0615
Anopheles stephensi	IN	78.008	27.179
Anopheles stephensi	IN	58.25	26.5
Anopheles stephensi	IN	96.107	20.433
Anopheles stephensi	IN	88.344	22.518
Anopheles stephensi	IN	74.283	30.99
Anopheles stephensi	IN	35.3	13.97
Anopheles stephensi	IN	58.0167	26.7333
Anopheles stephensi	IN	77.5489	13.0132
Anopheles stephensi	IN	96.432	18.941
Anopheles stephensi	IN	76.5343	27.4504
Anopheles stephensi	IN	71.432	25.2
Anopheles stephensi	IN	94.25	20.451
Anopheles stephensi	IN	96.152	19.651
Anopheles stephensi	IN	78.1042	29.9462
Anopheles stephensi	IN	76.9526	8.4874
Anopheles stephensi	IN	95.54	20.007
Anopheles stephensi	IN	73.1604	33.7433
Anopheles stephensi	IN	56.0058	26.7428
Anopheles stephensi	IN	79.3324	12.9282
Anopheles stephensi	IN	78.5064	17.3331
Anopheles stephensi	IN	79.735	9.087
Anopheles stephensi	IN	79.8291	11.9291
Anopheles stephensi	IN	76.9415	11.0808
Anopheles stephensi	IN	73.6933	30.62
Anopheles stephensi	IN	44.4167	24.5166
Anopheles stephensi	IN	88.4214	22.8928
Anopheles stephensi	IN	96.331	24.757
Anopheles stephensi	IN	74.266	31.491
Anopheles stephensi	IN	75.3366	32.2912
Anopheles stephensi	IN	72.9842	22.8921
Anopheles stephensi	IN	74.1395	31.4081
Anopheles stephensi	IN	56.2805	27.1864
Anopheles stephensi	IN	94.664	16.901
Anopheles stephensi	IN	79.6934	11.104
Anopheles stephensi	IN	73.0504	22.9066
Anopheles stephensi	IN	60.4603	27.1949
Anopheles stephensi	IN	94.146	21.202
Anopheles stephensi	IN	96.6833	19.0667
Anopheles stephensi	IN	79.2397	12.9397
Anopheles stephensi	IN	95.815	20.879
Anopheles stephensi	IN	79.9319	23.1672
Anopheles stephensi	IN	88.344	22.519
Anopheles stephensi	IN	74.8498	12.8758
Anopheles stephensi	IN	71.6286	34.2284
Anopheles stephensi	IN	80.2667	13.0834
Anopheles stephensi	IN	43.151	11.622
Anopheles stephensi	IN	43.233	11.479
Anopheles stephensi	IN	76.876	11.0391
Anopheles stephensi	IN	73.8667	15.5167
Anopheles stephensi	IN	57.2666	27.75
Anopheles stephensi	IN	72.64	10.569
Anopheles stephensi	IN	96.751	22.188
Anopheles stephensi	IN	44.277	6.735
Anopheles stephensi	IN	95.233	19.344
Anopheles stephensi	IN	99.609	21.29
Anopheles stephensi	IN	55.3087	26.2652
Anopheles stephensi	IN	60.219	26.225
Anopheles stephensi	IN	50.1667	26.3833
Anopheles stephensi	IN	76.9493	8.4888
Anopheles stephensi	IN	57.2167	26.7667
Anopheles stephensi	IN	41.384	9.5562
Anopheles stephensi	IN	88.347	22.607
Anopheles stephensi	IN	97.983	14.617
Anopheles stephensi	IN	57.0389	27.0978
Anopheles stephensi	IN	67.1344	24.854
Anopheles stephensi	IN	77.15	28.7333
Anopheles stephensi	IN	73.9862	15.283
Anopheles stephensi	IN	77.5375	13.0276
Anopheles stephensi	IN	57.8833	26.65
Anopheles stephensi	IN	73.018	30.661
Anopheles stephensi	IN	72.799	22.476
Anopheles stephensi	IN	96.037	17.38
Anopheles stephensi	IN	78.49	17.358
Anopheles stephensi	IN	59.7387	30.3072
Anopheles stephensi	IN	95.996	22.586
Anopheles stephensi	IN	97.04	20.806
Anopheles stephensi	IN	95.232	19.418
Anopheles stephensi	IN	46.7	24.5833
Anopheles stephensi	IN	77.1844	8.9749
Anopheles stephensi	IN	70.1167	22.45
Anopheles stephensi	IN	56.255	27.1844
Anopheles stephensi	IN	57.0166	27.0666
Anopheles stephensi	IN	77.51	12.9415
Anopheles stephensi	IN	95.251	18.795
Anopheles stephensi	IN	77.0972	28.4819
Anopheles stephensi	IN	73.7692	15.5091
Anopheles stephensi	IN	77.2146	28.5342
Anopheles stephensi	IN	72.6167	25.35
Anopheles stephensi	IN	80.2591	12.9991
Anopheles stephensi	IN	76.9692	10.9634
Anopheles stephensi	IN	77.15	28.731
Anopheles stephensi	IN	74.266	31.486
Anopheles stephensi	IN	76.8763	11.0389
Anopheles stephensi	IN	49.1011	30.7066
Anopheles stephensi	IN	93.2667	20.3667
Anopheles stephensi	IN	96.041	17.35
Anopheles stephensi	IN	58.4833	26.4833
Anopheles stephensi	IN	49.2836	30.7982
Anopheles stephensi	IN	67.0527	24.8718
Anopheles stephensi	IN	77.5056	12.9749
Anopheles stephensi	IN	74.254	31.493
Anopheles stephensi	IN	77.255	28.578
Anopheles stephensi	IN	80.2527	12.9952
Anopheles stephensi	IN	51.2452	25.845
Anopheles stephensi	IN	80.141	22.936
Anopheles stephensi	IN	76.59	28.8946
Anopheles stephensi	IN	79.8585	12.0159
Anopheles stephensi	IN	80.2839	13.0939
Anopheles stephensi	IN	40.4	21.2667
Anopheles stephensi	IN	67.1622	24.883
Anopheles stephensi	IN	77.5634	12.9583
Anopheles stephensi	IN	80.2619	13.0058
Anopheles stephensi	IN	57.9	26.45
Anopheles stephensi	IN	94.453	16.949
Anopheles stephensi	IN	75.4	28.1333
Anopheles stephensi	IN	70.448	34.443
Anopheles stephensi	IN	77.5112	13.061
Anopheles stephensi	IN	88.357	22.576
Anopheles stephensi	IN	79.328	29.0681
Anopheles stephensi	IN	51.3481	30.4755
Anopheles stephensi	IN	95.9833	24.05
Anopheles stephensi	IN	96.193	19.66
Anopheles stephensi	IN	76.649	12.307
Anopheles stephensi	IN	71.2989	30.6602
Anopheles stephensi	IN	77.03	28.46
Anopheles stephensi	IN	48.3391	34.9215
Anopheles stephensi	IN	72.877	30.98
Anopheles stephensi	IN	80.2561	13.0025
Anopheles stephensi	IN	73.033	26.3032
Anopheles stephensi	IN	77.0322	28.915
Anopheles stephensi	IN	67.0994	24.8954
Anopheles stephensi	IN	72.58	23.03
Anopheles stephensi	IN	95.465	20.223
Anopheles stephensi	IN	75.8167	26.9167
Anopheles stephensi	IN	76.9719	11.1724
Anopheles stephensi	IN	72.9839	26.2341
Anopheles stephensi	IN	57.1167	27.6166
Anopheles stephensi	IN	40.1647	8.9891
Anopheles stephensi	IN	74.8462	12.8919
Anopheles stephensi	IN	57.2833	27.8167
Anopheles stephensi	IN	76.783	30.738
Anopheles stephensi	IN	60.8763	27.1295
Anopheles stephensi	IN	55.9337	26.6908
Anopheles stephensi	IN	71.7749	34.3026
Anopheles stephensi	IN	77.0369	10.9136
Anopheles stephensi	IN	77.5372	8.3419
Anopheles stephensi	IN	51.657	29.615
Anopheles stephensi	IN	77.181	28.559
Anopheles stephensi	IN	76.6326	27.5516
Anopheles stephensi	IN	76.65	28.6167
Anopheles stephensi	IN	56.0381	26.8685
Anopheles stephensi	IN	59.5284	25.6809
Anopheles stephensi	IN	77.191	28.525
Anopheles stephensi	IN	60.8782	27.2283
Anopheles stephensi	IN	96.316	20.435
Anopheles stephensi	IN	72.674	31.141
Anopheles stephensi	IN	56.274	27.187
Anopheles stephensi	IN	51.6539	29.6194
Anopheles stephensi	IN	60.5378	28.688
Anopheles stephensi	IN	78.4864	17.3909
Anopheles stephensi	IN	58.3833	26.2667
Anopheles stephensi	IN	45.7174	20.482
Anopheles stephensi	IN	95.723	23.91
Anopheles stephensi	IN	74.8333	12.8588
Anopheles stephensi	IN	95.499	18.9
Anopheles stephensi	IN	80.2668	13.0002
Anopheles stephensi	IN	79.85	9.073
Anopheles stephensi	IN	76.9686	11.1174
Anopheles stephensi	IN	96.482	20.751
Anopheles stephensi	IN	74.331	31.568
Anopheles stephensi	IN	96.182	22.054
Anopheles stephensi	IN	39.1779	23.0362
Anopheles stephensi	IN	79.767	11.753
Anopheles stephensi	IN	39.5666	24.4667
Anopheles stephensi	IN	80.2639	12.9943
Anopheles stephensi	IN	60.631	25.3
Anopheles stephensi	IN	60.689	27.208
Anopheles stephensi	IN	77.0581	8.9052
Anopheles stephensi	IN	98.15	14.668
Anopheles stephensi	IN	57.6	26.5833
Anopheles stephensi	IN	94.732	20.417
Anopheles stephensi	IN	74.85	12.867
Anopheles stephensi	IN	70.3448	29.4226
Anopheles stephensi	IN	76.6643	12.3225
Anopheles stephensi	IN	56.7336	28.0397
Anopheles stephensi	IN	95.166	21.684
Anopheles stephensi	IN	80.2574	13.0063
Anopheles stephensi	IN	49.0319	30.7322
Anopheles stephensi	IN	78.0833	27.1666
Anopheles stephensi	IN	73.3667	33.8833
Anopheles stephensi	IN	79.923	22.966
Anopheles stephensi	IN	70.7212	29.7881
Anopheles stephensi	IN	96.436	24.209
Anopheles stephensi	IN	77.243	28.648
Anopheles stephensi	IN	73.8303	15.5374
Anopheles stephensi	IN	77.1571	28.5574
Anopheles stephensi	IN	88.3619	22.5732
Anopheles stephensi	IN	77.2116	28.8005
Anopheles stephensi	IN	66.9511	24.9043
Anopheles stephensi	IN	73.9833	31.7
Anopheles stephensi	IN	77.156	29.068
Anopheles stephensi	IN	71.704	34.142
Anopheles stephensi	IN	67.0701	24.9429
Anopheles stephensi	IN	51.65	29.6167
Anopheles stephensi	IN	77.2383	8.9328
Anopheles stephensi	IN	71.4167	25.75
Anopheles stephensi	IN	42.5	18.2167
Anopheles stephensi	IN	76.9523	10.9136
Anopheles stephensi	IN	60.6818	27.2012
Anopheles stephensi	IN	73.0044	31.4601
Anopheles stephensi	IN	55.0342	25.8756
Anopheles stephensi	IN	71.488	34.008
Anopheles stephensi	IN	73.7333	27.2
Anopheles stephensi	IN	73.3333	33.8833
Anopheles stephensi	IN	97.415	20.584
Anopheles stephensi	IN	97.566	20.916
Anopheles stephensi	IN	9.8659	10.3408
Anopheles stephensi	IN	101.7576	14.3627
Anopheles stephensi	IN	101.0481	13.3097
Anopheles stephensi	IN	98.4096	17.9143
Anopheles stephensi	IND	72.8292	18.9901
Anopheles stephensi	IND	77.0996	28.7224
Anopheles stephensi	IND	77.5941	12.9891
Anopheles stephensi	IND	78.0908	27.9084
Anopheles stephensi	IND	78.484	17.3954
Anopheles stephensi	IND	76.2695	9.9429
Anopheles stephensi	IND	80.2732	13.1018
Anopheles stephensi	IND	79.0831	21.1585
Anopheles stephensi	IND	73.7973	20.0086
Anopheles stephensi	IND	73.864	18.5322
Anopheles stephensi	IND	75.388	30.0199
Anopheles stephensi	IND	75.91	29.7172
Anopheles stephensi	IND	75.4455	29.5143
Anopheles stephensi	IND	75.718	29.1505
Anopheles stephensi	IND	75.6525	28.2431
Anopheles stephensi	IND	75.3845	28.6375
Anopheles stephensi	IND	76.631	28.1922
Anopheles stephensi	IND	76.2814	27.881
Anopheles stephensi	IND	76.1998	27.7051
Anopheles stephensi	IND	76.3544	27.6698
Anopheles stephensi	IND	75.7209	27.1696
Anopheles stephensi	IND	75.7887	26.9163
Anopheles stephensi	IND	75.9313	26.3603
Anopheles stephensi	IND	75.3696	26.3018
Anopheles stephensi	IND	75.1477	25.9748
Anopheles stephensi	IND	74.9246	25.6272
Anopheles stephensi	IND	76.3481	21.8319
Anopheles stephensi	IND	76.0376	22.2478
Anopheles stephensi	IND	75.0971	21.6826
Anopheles stephensi	IND	75.6122	21.833
Anopheles stephensi	IND	75.6111	22.1193
Anopheles stephensi	IND	74.7797	20.9034
Anopheles stephensi	IND	74.5118	20.5551
Anopheles stephensi	IND	74.4842	19.8886
Anopheles stephensi	IND	74.5762	16.8522
Anopheles stephensi	IND	74.5877	16.4309
Anopheles stephensi	IND	74.3094	16.5907
Anopheles stephensi	IND	74.7625	15.3336
Anopheles stephensi	IND	75.0085	15.4586
Anopheles stephensi	IND	75.1244	15.3643
Anopheles stephensi	IND	75.0324	14.9779
Anopheles stephensi	IND	75.4004	14.7945
Anopheles stephensi	IND	74.8415	14.6177
Anopheles stephensi	IND	74.4184	14.4339
Anopheles stephensi	IND	74.5472	14.0032
Anopheles stephensi	IND	76.6364	12.2881
Anopheles stephensi	IND	77.0435	12.5887
Anopheles stephensi	IND	77.1056	12.1637
Anopheles stephensi	IND	77.2711	11.1912
Anopheles stephensi	IND	77.009	10.6617
Anopheles stephensi	IND	77.5218	10.4477
Anopheles stephensi	IND	75.3567	13.5368
Anopheles stephensi	IQ	81.63	21.25
Anopheles stephensi	IR	56.273	27.189
Anopheles stephensi	IR	73.542	31.682
Anopheles stephensi	IR	77.5564	12.9155
Anopheles stephensi	IR	79.7715	10.9694
Anopheles stephensi	IR	81.615	25.182
Anopheles stephensi	IR	96.116	21.734
Anopheles stephensi	IR	79.2397	12.9396
Anopheles stephensi	IR	72.798	22.477
Anopheles stephensi	IR	76.394	30.322
Anopheles stephensi	IR	43.157	11.602
Anopheles stephensi	IR	94.842	20.909
Anopheles stephensi	IR	88.356	22.572
Anopheles stephensi	IR	70.9437	30.4488
Anopheles stephensi	IR	60.6683	27.2044
Anopheles stephensi	IR	94.583	20.319
Anopheles stephensi	IR	77.9578	10.0186
Anopheles stephensi	IR	96.129	22.212
Anopheles stephensi	IR	69.592	32.318
Anopheles stephensi	IR	57.0833	27.6167
Anopheles stephensi	IR	73.045	26.2283
Anopheles stephensi	IR	97.9641	17.8687
Anopheles stephensi	IR	96.103	22.013
Anopheles stephensi	IR	77.303	28.532
Anopheles stephensi	IR	96.237	19.706
Anopheles stephensi	IR	100.5263	14.243
Anopheles stephensi	IR	79.946	23.168
Anopheles stephensi	IR	44.091	33.144
Anopheles stephensi	IR	95.071	19.045
Anopheles stephensi	IR	39.3562	24.3289
Anopheles stephensi	IR	57.9	26.35
Anopheles stephensi	IR	57.7922	28.5744
Anopheles stephensi	IR	77.267	28.5
Anopheles stephensi	IR	61.2133	26.6807
Anopheles stephensi	IR	74.329	31.582
Anopheles stephensi	IR	72.9964	26.1299
Anopheles stephensi	IR	77.4	8.6214
Anopheles stephensi	IR	58.3833	26.25
Anopheles stephensi	IR	58.0333	26.4833
Anopheles stephensi	IR	97.5696	24.7723
Anopheles stephensi	IR	73.23	33.8084
Anopheles stephensi	IR	39.453	24.3058
Anopheles stephensi	IR	77.144	28.656
Anopheles stephensi	IR	78.4886	17.3878
Anopheles stephensi	IR	79.7161	11.3907
Anopheles stephensi	IR	76.8409	10.9893
Anopheles stephensi	IR	43.5588	8.2233
Anopheles stephensi	IR	76.648	12.307
Anopheles stephensi	IR	73.0137	26.2753
Anopheles stephensi	IR	72.6659	23.0498
Anopheles stephensi	IR	79.892	8.99
Anopheles stephensi	IR	57.2	27.7667
Anopheles stephensi	IR	71.4333	30.2
Anopheles stephensi	IR	69.8166	23.2502
Anopheles stephensi	IR	48.6175	34.6771
Anopheles stephensi	IR	57.7832	26.483
Anopheles stephensi	IR	58.2167	26.5167
Anopheles stephensi	IR	77.021	28.457
Anopheles stephensi	IR	43.14	11.589
Anopheles stephensi	IR	59.6268	36.2558
Anopheles stephensi	IR	51.6792	32.6672
Anopheles stephensi	IR	51.3837	35.6978
Anopheles stephensi	IR	52.5714	29.6106
Anopheles stephensi	IR	57.0811	30.2825
Anopheles stephensi	IR	48.5154	34.7998
Anopheles stephensi	IR	54.3571	31.9068
Anopheles stephensi	IR	58.3373	29.1034
Anopheles stephensi	IR	53.1763	27.3394
Anopheles stephensi	IR	51.4101	33.9934
Anopheles stephensi	IR	47.7635	38.5647
Anopheles stephensi	IR	47.0684	38.4888
Anopheles stephensi	IR	47.1178	38.2507
Anopheles stephensi	IR	46.2808	38.0946
Anopheles stephensi	IR	45.7587	38.4251
Anopheles stephensi	IR	46.2555	37.3892
Anopheles stephensi	IR	46.052	37.3451
Anopheles stephensi	IR	46.206	36.5134
Anopheles stephensi	IR	46.275	36.24
Anopheles stephensi	IR	47.1167	36.4075
Anopheles stephensi	IR	48.807	34.309
Anopheles stephensi	IR	48.5195	34.7989
Anopheles stephensi	IR	50.6927	33.9916
Anopheles stephensi	IR	50.4581	33.9111
Anopheles stephensi	IR	50.3155	33.2779
Anopheles stephensi	IR	50.1293	32.4589
Anopheles stephensi	IR	51.3067	32.4764
Anopheles stephensi	IR	51.2883	31.9799
Anopheles stephensi	IR	52.6382	31.1588
Anopheles stephensi	IR	51.3412	30.1648
Anopheles stephensi	IR	51.6562	29.6298
Anopheles stephensi	IR	50.9594	29.2917
Anopheles stephensi	IR	51.2377	29.2755
Anopheles stephensi	IR	50.5317	29.5795
Anopheles stephensi	IR	50.2327	30.5915
Anopheles stephensi	IR	50.7985	30.3684
Anopheles stephensi	IR	50.1729	30.0588
Anopheles stephensi	IR	53.6385	28.9403
Anopheles stephensi	IR	53.5741	28.5206
Anopheles stephensi	IR	54.3376	27.6723
Anopheles stephensi	IR	54.3606	27.1962
Anopheles stephensi	IR	57.7411	28.6729
Anopheles stephensi	IR	60.2271	26.2358
Anopheles stephensi	IR	60.6847	27.2044
Anopheles stephensi	IR	60.0402	31.5361
Anopheles stephensi	IR	59.6562	32.502
Anopheles stephensi	IR	58.1752	34.0167
Anopheles stephensi	IR	58.7018	34.3397
Anopheles stephensi	IR	56.9345	33.6001
Anopheles stephensi	IR	59.8459	35.6981
Anopheles stephensi	IR	61.1932	28.2316
Anopheles stephensi	KE	40.0541	1.7521
Anopheles stephensi	KE	37.1576	-0.7106
Anopheles stephensi	KE	39.6677	-4.0424
Anopheles stephensi	KE	40.6974	-2.3862
Anopheles stephensi	KE	38.0132	-1.3599
Anopheles stephensi	KE	40.0331	-1.4911
Anopheles stephensi	KE	35.102	1.2594
Anopheles stephensi	KE	35.2687	0.5105
Anopheles stephensi	KE	34.749	0.2847
Anopheles stephensi	KE	34.7203	0.0821
Anopheles stephensi	KE	34.7628	-0.0973
Anopheles stephensi	KE	35.0917	0.2002
Anopheles stephensi	KE	35.2791	-0.3705
Anopheles stephensi	KE	34.7686	-0.6738
Anopheles stephensi	KE	37.6293	-1.7849
Anopheles stephensi	KE	37.266	-1.5141
Anopheles stephensi	KE	36.6978	1.0965
Anopheles stephensi	KE	39.6437	-0.4594
Anopheles stephensi	KE	70.4679	34.4011
Anopheles stephensi	KE	70.8373	34.1682
Anopheles stephensi	KE	70.9057	34.6955
Anopheles stephensi	KE	71.1435	34.8553
Anopheles stephensi	KE	70.5975	34.6856
Anopheles stephensi	KE	70.2364	34.6442
Anopheles stephensi	LK	79.6898	11.1063
Anopheles stephensi	LK	95.699	22.5667
Anopheles stephensi	LK	57.6833	26.6833
Anopheles stephensi	MM	94.933	20.166
Anopheles stephensi	MM	95.472	17.644
Anopheles stephensi	MM	95.138	22.109
Anopheles stephensi	MM	77.173	28.581
Anopheles stephensi	MM	56.9845	27.1378
Anopheles stephensi	MM	55.327	25.274
Anopheles stephensi	MM	57.8667	26.4833
Anopheles stephensi	MM	73.817	15.492
Anopheles stephensi	MM	71.952	27.692
Anopheles stephensi	MM	71.532	34.101
Anopheles stephensi	MM	60.625	25.3551
Anopheles stephensi	MM	96.057	21.898
Anopheles stephensi	MM	60.614	25.2936
Anopheles stephensi	MM	73.11	29.602
Anopheles stephensi	MM	57.7897	28.4803
Anopheles stephensi	MM	73.7167	24.5833
Anopheles stephensi	MM	40.6468	10.166
Anopheles stephensi	MM	56.298	27.483
Anopheles stephensi	MM	94.312	24.214
Anopheles stephensi	MM	60.4559	27.1949
Anopheles stephensi	MM	88.358	22.572
Anopheles stephensi	MM	70.858	31.0144
Anopheles stephensi	MM	75.804	26.914
Anopheles stephensi	MM	77.649	28.65
Anopheles stephensi	MM	71.7129	34.0155
Anopheles stephensi	MM	97.705	16.917
Anopheles stephensi	MM	81.848	25.447
Anopheles stephensi	MM	58.85	25.7333
Anopheles stephensi	MM	77.219	28.581
Anopheles stephensi	MM	73.137	29.609
Anopheles stephensi	MM	77.5376	12.9889
Anopheles stephensi	MM	57.9	26.4499
Anopheles stephensi	MM	97.281	25.319
Anopheles stephensi	MM	55.7222	27.237
Anopheles stephensi	MM	85.33	23.35
Anopheles stephensi	MM	76.8942	11.0339
Anopheles stephensi	MM	79.797	9.059
Anopheles stephensi	MM	94.399	23.649
Anopheles stephensi	MM	74.9668	32.3858
Anopheles stephensi	MM	94.663	20.561
Anopheles stephensi	MM	41.8542	9.5962
Anopheles stephensi	MM	77.805	23.524
Anopheles stephensi	MM	40.0176	11.1926
Anopheles stephensi	MM	51.4987	25.679
Anopheles stephensi	MM	70.399	29.1387
Anopheles stephensi	MM	79.856	9.047
Anopheles stephensi	MM	60.6847	27.2022
Anopheles stephensi	MM	73.4166	33.9
Anopheles stephensi	MM	77.0979	8.9688
Anopheles stephensi	MM	57.5665	26.6499
Anopheles stephensi	MM	78.178	26.2215
Anopheles stephensi	MM	96.601	22.084
Anopheles stephensi	MM	77.5973	13.0359
Anopheles stephensi	MM	77.0362	11.0862
Anopheles stephensi	MM	43.5532	5.9494
Anopheles stephensi	MM	72.9182	22.6124
Anopheles stephensi	MM	57.8833	26.55
Anopheles stephensi	MM	57.0905	27.1452
Anopheles stephensi	MM	74.252	31.495
Anopheles stephensi	MM	77.5409	13.0276
Anopheles stephensi	MM	72.969	31.081
Anopheles stephensi	MM	92.367	20.817
Anopheles stephensi	MM	85.3707	23.996
Anopheles stephensi	MM	37.21	19.61
Anopheles stephensi	MM	71.8647	34.0125
Anopheles stephensi	MM	73.3999	33.9
Anopheles stephensi	MM	77.522	12.9649
Anopheles stephensi	MM	43.136	11.584
Anopheles stephensi	MM	76.5342	21.0483
Anopheles stephensi	MM	73.821	15.4916
Anopheles stephensi	MM	88.35	22.527
Anopheles stephensi	MM	74.031	30.97
Anopheles stephensi	MM	97.5667	24.7079
Anopheles stephensi	MM	37.72	18.42
Anopheles stephensi	MM	74.616	30.918
Anopheles stephensi	MM	78.743	10.676
Anopheles stephensi	MM	77.2204	28.5232
Anopheles stephensi	MM	39.7167	21.45
Anopheles stephensi	MM	70.6392	29.8864
Anopheles stephensi	MM	74.267	31.485
Anopheles stephensi	MM	94.168	22.167
Anopheles stephensi	MM	73.8333	29.8166
Anopheles stephensi	MM	94.862	20.495
Anopheles stephensi	MM	96.283	19.235
Anopheles stephensi	MM	70.8579	29.4332
Anopheles stephensi	MM	56.274	27.188
Anopheles stephensi	MM	96.199	20.9333
Anopheles stephensi	MM	77.6099	12.9166
Anopheles stephensi	MM	72.856	22.691
Anopheles stephensi	MM	71.702	34.142
Anopheles stephensi	MM	66.956	24.9231
Anopheles stephensi	MM	60.7417	26.6708
Anopheles stephensi	MM	77.4825	12.8998
Anopheles stephensi	MM	94.88	20.175
Anopheles stephensi	MM	51.657	29.617
Anopheles stephensi	MM	58.0361	26.5572
Anopheles stephensi	MM	67.0647	24.98
Anopheles stephensi	MM	98.6814	16.6763
Anopheles stephensi	MM	77.5687	13.0713
Anopheles stephensi	MM	71.718	34.15
Anopheles stephensi	MM	57.75	26.45
Anopheles stephensi	MM	43.169	11.548
Anopheles stephensi	MM	67.1962	24.9029
Anopheles stephensi	MM	98.066	14.667
Anopheles stephensi	MM	61.207	28.226
Anopheles stephensi	MM	57.9016	26.4564
Anopheles stephensi	MM	95.126	19.35
Anopheles stephensi	MM	77.5506	12.9659
Anopheles stephensi	MM	97.5853	24.6691
Anopheles stephensi	MM	73.266	21.05
Anopheles stephensi	MM	76.5796	28.8909
Anopheles stephensi	MM	77.0031	11.0769
Anopheles stephensi	MM	56.0391	27.4467
Anopheles stephensi	MM	73.2999	33.8499
Anopheles stephensi	MM	43.9833	26.3167
Anopheles stephensi	MM	77.205	28.586
Anopheles stephensi	MM	49.0409	30.5663
Anopheles stephensi	MM	78.0992	11.7252
Anopheles stephensi	MM	76.9521	10.9531
Anopheles stephensi	MM	56.9665	27.1834
Anopheles stephensi	MM	77.6386	12.8731
Anopheles stephensi	MM	51.5367	25.8859
Anopheles stephensi	MM	77.319	28.631
Anopheles stephensi	MM	36.5667	28.3833
Anopheles stephensi	MM	55.0329	25.8791
Anopheles stephensi	MM	77.5677	13.0415
Anopheles stephensi	MM	80.2712	13.0044
Anopheles stephensi	MM	96.159	22.103
Anopheles stephensi	MM	77.4787	12.9587
Anopheles stephensi	MM	103.445	14.4496
Anopheles stephensi	NGA	6.7912	6.1344
Anopheles stephensi	NGA	3.9143	7.4872
Anopheles stephensi	NGA	12.4483	9.2672
Anopheles stephensi	NGA	7.4011	9.0878
Anopheles stephensi	NGA	8.8453	9.7689
Anopheles stephensi	NGA	4.5976	8.4693
Anopheles stephensi	NGA	4.4297	7.7359
Anopheles stephensi	NGA	4.7448	7.6395
Anopheles stephensi	NGA	4.5608	7.488
Anopheles stephensi	NGA	5.1771	7.2516
Anopheles stephensi	NGA	4.2342	8.1417
Anopheles stephensi	NGA	6.7202	6.1939
Anopheles stephensi	NGA	7.0674	6.2147
Anopheles stephensi	NGA	8.3368	4.9762
Anopheles stephensi	NGA	7.4894	5.533
Anopheles stephensi	NGA	8.3374	4.9779
Anopheles stephensi	NGA	7.4911	5.5312
Anopheles stephensi	NGA	36.8179	-1.276
Anopheles stephensi	NGA	35.6025	3.1238
Anopheles stephensi	PK	70.894	30.7975
Anopheles stephensi	PK	67.2605	25.1133
Anopheles stephensi	PK	56.0631	26.7805
Anopheles stephensi	PK	39.1667	21.55
Anopheles stephensi	PK	77.1	28.543
Anopheles stephensi	PK	88.357	22.519
Anopheles stephensi	PK	56.333	27.751
Anopheles stephensi	PK	72.113	27.447
Anopheles stephensi	PK	95.216	20.835
Anopheles stephensi	PK	78	9.9833
Anopheles stephensi	PK	71.616	33.799
Anopheles stephensi	PK	48.5114	34.8844
Anopheles stephensi	PK	56.333	27.75
Anopheles stephensi	PK	44.15	17.5
Anopheles stephensi	PK	73.982	31.612
Anopheles stephensi	PK	77.2707	28.6556
Anopheles stephensi	PK	95.444	21.309
Anopheles stephensi	PK	77.5314	8.4405
Anopheles stephensi	PK	97.932	14.633
Anopheles stephensi	PK	74.8659	12.8712
Anopheles stephensi	PK	56.273	27.188
Anopheles stephensi	PK	74.6303	25.3432
Anopheles stephensi	PK	73.0462	26.3417
Anopheles stephensi	PK	73.805	15.509
Anopheles stephensi	PK	59.8859	27.3632
Anopheles stephensi	PK	77.4996	12.9366
Anopheles stephensi	PK	77.176	28.518
Anopheles stephensi	PK	67.0377	24.9368
Anopheles stephensi	PK	76.9036	10.898
Anopheles stephensi	PK	78.1231	9.9261
Anopheles stephensi	PK	77.0359	11.1378
Anopheles stephensi	PK	80.269	13.081
Anopheles stephensi	PK	96.144	24.211
Anopheles stephensi	PK	77.228	28.66
Anopheles stephensi	PK	55.935	26.7464
Anopheles stephensi	PK	97.5707	24.7275
Anopheles stephensi	PK	76.9194	10.9663
Anopheles stephensi	PK	77.6141	12.9551
Anopheles stephensi	PK	77.5786	12.98
Anopheles stephensi	PK	78.16	29.96
Anopheles stephensi	PK	48.5074	34.752
Anopheles stephensi	PK	96.283	22.917
Anopheles stephensi	PK	77.002	10.8745
Anopheles stephensi	PK	77.183	28.561
Anopheles stephensi	PK	41.0084	11.7948
Anopheles stephensi	PK	77.5639	13.0031
Anopheles stephensi	PK	57.6828	28.9103
Anopheles stephensi	PK	76.5689	27.5004
Anopheles stephensi	PK	66.9902	24.9506
Anopheles stephensi	PK	42.55	16.8834
Anopheles stephensi	PK	67.0519	24.9041
Anopheles stephensi	PK	72.1841	10.84
Anopheles stephensi	PK	57.15	27.7667
Anopheles stephensi	PK	77.4846	12.9235
Anopheles stephensi	PK	55.1475	26.2408
Anopheles stephensi	PK	77.0167	28.9833
Anopheles stephensi	PK	57.8133	28.5695
Anopheles stephensi	PK	76.9375	11.1516
Anopheles stephensi	PK	42.7939	9.3517
Anopheles stephensi	PK	74.353	32.478
Anopheles stephensi	PK	57.3498	27.0834
Anopheles stephensi	PK	98.4922	17.0404
Anopheles stephensi	PK	101.7943	13.4957
Anopheles stephensi	QA	87.8667	23.2333
Anopheles stephensi	QA	73.0667	26.3
Anopheles stephensi	SA	77.1443	28.6101
Anopheles stephensi	SA	67.3589	24.869
Anopheles stephensi	SA	94.4333	20.9167
Anopheles stephensi	SA	57.25	27.4667
Anopheles stephensi	SA	96.105	22.213
Anopheles stephensi	SA	77.5763	12.889
Anopheles stephensi	SA	46.6748	24.7202
Anopheles stephensi	SA	50.0576	26.4481
Anopheles stephensi	SA	39.1848	21.4914
Anopheles stephensi	SA	49.6563	27.0139
Anopheles stephensi	SA	47.1612	25.5602
Anopheles stephensi	SA	44.4223	24.5258
Anopheles stephensi	SA	40.28	20.1416
Anopheles stephensi	SA	41.5598	19.8601
Anopheles stephensi	SA	41.0843	19.13
Anopheles stephensi	SA	42.5504	16.8985
Anopheles stephensi	SA	36.5951	28.3897
Anopheles stephensi	SA	35.6959	27.3535
Anopheles stephensi	SA	38.5406	27.6284
Anopheles stephensi	SA	37.9312	26.6014
Anopheles stephensi	SA	36.4732	26.2411
Anopheles stephensi	SA	37.2689	25.0425
Anopheles stephensi	SA	39.2937	25.6704
Anopheles stephensi	SA	39.6088	24.4892
Anopheles stephensi	SA	41.6187	21.2008
Anopheles stephensi	SA	41.6348	20.264
Anopheles stephensi	SA	41.2346	19.9512
Anopheles stephensi	SA	41.2645	20.1902
Anopheles stephensi	SA	41.5497	19.862
Anopheles stephensi	SA	41.9487	19.5211
Anopheles stephensi	SA	41.7946	19.4666
Anopheles stephensi	SA	42.1281	19.127
Anopheles stephensi	SA	42.0499	18.5478
Anopheles stephensi	SA	47.0976	17.4961
Anopheles stephensi	SA	45.3177	17.5248
Anopheles stephensi	SA	45.1107	18.8568
Anopheles stephensi	SA	44.2173	17.8566
Anopheles stephensi	SA	44.0782	17.9831
Anopheles stephensi	SD	77.4161	8.3833
Anopheles stephensi	SD	51.5416	25.7327
Anopheles stephensi	SD	36.8305	18.8352
Anopheles stephensi	SD	35.1747	16.8589
Anopheles stephensi	SD	33.3189	19.5413
Anopheles stephensi	SD	30.465	19.1582
Anopheles stephensi	SD	29.045	15.5589
Anopheles stephensi	SD	35.1742	16.8589
Anopheles stephensi	SD	30.0246	12.969
Anopheles stephensi	SD	31.8204	18.4716
Anopheles stephensi	SD	32.8949	16.7841
Anopheles stephensi	SD	33.4514	16.67
Anopheles stephensi	SD	32.9892	15.036
Anopheles stephensi	SD	32.6512	13.1269
Anopheles stephensi	SD	31.4438	12.0992
Anopheles stephensi	SD	29.7133	11.0107
Anopheles stephensi	SD	29.2339	10.4148
Anopheles stephensi	SD	27.3941	8.776
Anopheles stephensi	SD	27.9943	7.6923
Anopheles stephensi	SD	29.0438	12.8777
Anopheles stephensi	SD	3.7131	6.5281
Anopheles stephensi	SD	5.6241	6.3349
Anopheles stephensi	SO	48.8451	8.5142
Anopheles stephensi	SO	45.3349	2.063
Anopheles stephensi	SO	43.1385	0.608
Anopheles stephensi	SO	42.1591	-0.5088
Anopheles stephensi	SO	41.4511	2.6237
Anopheles stephensi	SO	47.4273	6.7682
Anopheles stephensi	SO	50.6837	10.5186
Anopheles stephensi	SO	47.3641	10.6165
Anopheles stephensi	SO	49.18	11.2775
Anopheles stephensi	SO	48.7407	10.3772
Anopheles stephensi	SO	49.4881	9.4537
Anopheles stephensi	SO	48.6396	9.0858
Anopheles stephensi	SO	47.3632	10.6162
Anopheles stephensi	SO	46.625	10.0628
Anopheles stephensi	SO	46.425	9.2687
Anopheles stephensi	SO	45.5419	9.5245
Anopheles stephensi	SO	48.0531	7.893
Anopheles stephensi	SO	47.4265	6.7702
Anopheles stephensi	SO	49.1797	11.2835
Anopheles stephensi	SO	42.371	11.1069
Anopheles stephensi	TH	77.1325	28.4758
Anopheles stephensi	TH	73.0166	29.6666
